# Supplementary material for: Decoding Genetic Markers of Multiple Phenotypic Layers Through Biologically Constrained Genome-To-Phenome Bayesian Sparse Regression
Source: Front Mol Med. 2022 Mar 30;2:830956. doi: 10.3389/fmmed.2022.830956 (PMC11285669; doi:10.3389/fmmed.2022.830956)
Supplement: Supplementary file 1 [file DataSheet4.CSV]

Method	gene	pct_phenotype	N replicates	Fscore	sd
lasso	20	15	150	0.929368	0.137786452475946
lasso	50	15	150	0.922466	0.155611378282588
lasso	100	15	150	0.916844	0.165021682724203
lasso	200	15	150	0.911840666666667	0.16576285037158
lasso	500	15	150	0.90269	0.188584465881504
lasso	1000	15	90	0.931872222222222	0.125848438386992
lasso	2000	15	45	0.891362222222222	0.209367937643593
g2p	20	4	10	0.978	0.046380072349136
g2p	20	15	10	0.991	0.028460498941515
g2p	50	4	10	0.975	0.07905694150421
g2p	50	15	10	0.989	0.034785054261852
g2p	100	4	10	0.978	0.046380072349136
g2p	100	15	10	0.989	0.034785054261852
g2p	200	4	10	0.947	0.073189252398605
g2p	200	15	10	0.989	0.034785054261852
g2p	500	4	10	0.933	0.083006023877789
g2p	500	15	10	0.989	0.034785054261852
g2p	1000	4	10	0.922	0.09307106006822
g2p	1000	15	10	0.989	0.034785054261852
g2p	2000	4	7	0.937142857142857	0.058797473220733
g2p	2000	15	7	0.984285714285714	0.041576092031015
g2p	5000	4	5	0.938	0.057183913821983
g2p	5000	15	5	1	0
