# Supplementary material for: Decoding Genetic Markers of Multiple Phenotypic Layers Through Biologically Constrained Genome-To-Phenome Bayesian Sparse Regression
Source: Front Mol Med. 2022 Mar 30;2:830956. doi: 10.3389/fmmed.2022.830956 (PMC11285669; doi:10.3389/fmmed.2022.830956)
Supplement: Supplementary file 2 [file DataSheet3.CSV]

Method	Target gene	pct_phenotype	N replicates	Fscore	sd
bgsmtr	2	15	45	0.91852	0.257762364662422
bgsmtr	5	15	10	0.70634	0.127852477488706
bgsmtr	10	15	13	0.693838461538462	0.092077463207721
bgsmtr	15	15	30	0.710666666666667	0.208546191581118
bgsmtr	20	15	15	0.483953333333333	0.081309627497668
bgsmtr	30	15	60	0.345476666666667	0.187129119174269
lasso	1	15	142	0.992957746478873	0.083918135829669
lasso	2	15	142	0.962445070422535	0.105761316700761
lasso	5	15	126	0.931388888888889	0.093284713622091
lasso	10	15	126	0.874662698412698	0.101218513511414
lasso	15	15	98	0.860644897959184	0.089628560114139
lasso	20	15	98	0.713924489795918	0.192810049713068
lasso	30	15	84	0.667209523809524	0.073594877079187
g2p	1	4	10	NA	NA
g2p	1	15	10	1	0
g2p	2	4	10	NA	NA
g2p	2	15	10	1	0
g2p	5	4	10	NA	NA
g2p	5	15	10	0.936666666666667	0.192794442268694
g2p	10	4	10	NA	NA
g2p	10	15	10	0.93	0.162983546297276
g2p	15	4	10	NA	NA
g2p	15	15	10	0.905833333333333	0.144942517341646
g2p	20	4	10	NA	NA
g2p	20	15	10	0.85	0.173676815849544
g2p	30	4	10	0.490833333333333	0.153116612324388
g2p	30	15	10	0.765	0.172442348732449
