# Supplementary material for: Decoding Genetic Markers of Multiple Phenotypic Layers Through Biologically Constrained Genome-To-Phenome Bayesian Sparse Regression
Source: Front Mol Med. 2022 Mar 30;2:830956. doi: 10.3389/fmmed.2022.830956 (PMC11285669; doi:10.3389/fmmed.2022.830956)
Supplement: Supplementary file 4 [file Table2.csv]

snp_name	gene_name	gene_alpha	gene_correlation	SNP_correlation	cor_Hippocampus.bl	cor_Entorhinal.bl	cor_CDRSB.bl	cor_ADAS11.bl	cor_MMSE.bl	cor_RAVLT.immediate.bl	cor_RAVLT.forgetting.bl	cor_FAQ.bl	pvalue_corrected
rs429358	APOE	0.01383372125	0.136584422307612	0.215993995499312	0.166630473100338	0.182909662996478	0.294128475280699	0.259117077424294	0.255104350564629	0.211931737457657	0.144791445944692	0.21333874122571	3.06829859739445E-08
rs440446	APOE	0.01383372125	0.136584422307612	0.046747555906754	0.004307054029942	0.031884977875695	0.069462475572558	0.048554910550058	0.078739610247052	0.018838767124917	0.104009477251489	0.018183174602322	1
rs7412	APOE	0.01383372125	0.136584422307612	0.076448173170357	0.069989479887258	0.092941977319838	0.090449817938637	0.088528912609657	0.041147172201249	0.099391881899234	0.070005762251717	0.059130381255267	1
rs769449	APOE	0.01383372125	0.136584422307612	0.207147964654026	0.182642557498762	0.180874995917367	0.279146434247982	0.246680587359404	0.216967740298142	0.205370011526863	0.142316102432104	0.20318528795158	3.17904973593476E-07
rs113892196	MAT2B	0.019902932833333	0.049021130902189	0.017103856358568	0.00232847527064	0.040430093219398	0.007567601238739	0.004617769621141	0.055401020990422	0.00389302443197	0.005410635650983	0.017182230445251	1
rs149214484	MAT2B	0.019902932833333	0.049021130902189	0.055372427118633	0.017017977772472	0.008211387976039	0.085200924884781	0.092638463982118	0.046243800034292	0.082657980845336	0.06926735039522	0.041741531058808	1
rs299297	MAT2B	0.019902932833333	0.049021130902189	0.040030935556774	0.010092722902257	0.036115449842595	0.084362639651308	0.022290795158769	0.037915224891111	0.049867864366282	0.014417188240292	0.065185599401578	1
rs4869089	MAT2B	0.019902932833333	0.049021130902189	0.064669604434111	0.057624345340293	0.032398576423711	0.093136622413919	0.083062288964651	0.041790735921977	0.071445525970362	0.043948122614937	0.09395061782304	1
rs57705093	MAT2B	0.019902932833333	0.049021130902189	0.054985540082454	0.095387726890057	0.041284242352591	0.037613256797142	0.085522189408953	0.039073527370914	0.059224517308644	0.008612409936755	0.073166450594575	1
rs59239653	MAT2B	0.019902932833333	0.049021130902189	0.061964421862595	0.08576633723769	0.087003350168696	0.030586975785128	0.103510244795124	0.03892895296607	0.058925892159089	0.017795945927736	0.073197675861232	1
rs11959342	THOC3	0.021058358333333	0.040630989715478	0.05127426186554	0.079374248131239	0.074091196856336	0.042019723166999	0.032542697415243	0.048412403143439	0.003569338244595	0.019992103918377	0.11019238404809	1
rs13355640	THOC3	0.021058358333333	0.040630989715478	0.042920774891033	0.026064344462661	0.027145969119087	0.086476427025387	0.058012355770122	0.085066419498949	0.020138505641868	0.018949633673556	0.021512543936632	1
rs139444327	THOC3	0.021058358333333	0.040630989715478	0.052858387855289	0.011586196450049	0.016440539406825	0.070883733528392	0.055247398489698	0.107822019045043	0.072497009498492	0.035581734898188	0.052808471525627	1
rs142165620	THOC3	0.021058358333333	0.040630989715478	0.018989942860639	0.002666938627667	0.001852005453237	0.001481029685098	0.021965107258445	0.027455533905446	0.010140044521716	0.079795512223051	0.006563371210453	1
rs144048607	THOC3	0.021058358333333	0.040630989715478	0.055263334407509	0.050492323787269	0.035036950399445	0.065695616810513	0.086526041143889	0.020779986718151	0.061957126221404	0.010546103334742	0.111072526844656	1
rs55711720	THOC3	0.021058358333333	0.040630989715478	0.03598152914059	0.050108337248789	0.019629748850453	0.021934350155242	0.029273149250959	0.01902535838303	0.056421235974231	0.086011165992909	0.005448887269104	1
rs7378791	THOC3	0.021058358333333	0.040630989715478	0.02712869698775	0.05003779833992	0.048875879439612	0.05723912998644	0.013374898308189	0.009417666909004	0.012808227147615	0.016597585721197	0.008678390050025	1
rs16870629	NKD2	0.033082772	0.045394662214233	0.027654166948371	0.023695788657669	0.029170590472307	0.018710402086737	0.053079035642035	0.015300485314497	0.051607659176731	0.002241306200377	0.027428068036614	1
rs4975528	NKD2	0.033082772	0.045394662214233	0.042255940122457	0.009509541272425	0.040541648576157	0.021026664052722	0.055139523075113	0.054611101796434	0.061707441876533	0.079952636065537	0.015558964264731	1
rs56271444	NKD2	0.033082772	0.045394662214233	0.031938792685165	0.001408469471794	0.035850091203608	0.02016979238971	0.063976532284799	0.028089278838063	0.088616399695868	0.009051560327043	0.008348217270435	1
rs6867712	NKD2	0.033082772	0.045394662214233	0.042391651437242	0.01773718798327	0.001080311378556	0.003868219681881	0.056397527236612	0.092136998446567	0.090054101285436	0.070698178140715	0.007160687344898	1
rs71213500	NKD2	0.033082772	0.045394662214233	0.019029284944416	0.036451429310626	0.004221576355998	0.003267117415355	0.003408638463895	0.017308527979271	0.057099146403717	0.005375318481537	0.025102525144927	1
rs71593384	NKD2	0.033082772	0.045394662214233	0.050323087116121	0.046857221131448	0.015099493775105	0.05392298769743	0.070768987267863	0.001963576223497	0.057414924766082	0.086812689775245	0.0697448162923	1
rs73026754	NKD2	0.033082772	0.045394662214233	0.02954591023781	0.038859911775171	0.022677817348829	0.020369425827905	0.030829452257026	0.019726630634072	0.042447650286757	0.038599133336324	0.022857260436394	1
rs75954784	NKD2	0.033082772	0.045394662214233	0.069036280661638	0.138778294124538	0.079726690804528	0.115556839749908	0.041938757826141	0.039991820521292	0.01999712959019	0.005284557189152	0.111016155487352	1
rs76118124	NKD2	0.033082772	0.045394662214233	0.096376845774881	0.140775920830867	0.041703027228923	0.125593799430815	0.106830625550901	0.075732145394013	0.081376879432463	0.079951914152851	0.119050454178215	1
rs11612981	PTPN11	0.043802861333333	0.072948239980092	0.076653053945216	0.05013995350589	0.068411791181568	0.097082156713106	0.102184936949906	0.13479776621462	0.040590001539573	0.010261763240298	0.10975606221677	1
rs11614544	PTPN11	0.043802861333333	0.072948239980092	0.081485480705421	0.114173825573821	0.073609956671605	0.101366868194071	0.149296232651296	0.096613617795581	0.078458178325813	0.003113583338181	0.035251583092998	0.93804897087148
rs17822304	PTPN11	0.043802861333333	0.072948239980092	0.079716896417351	0.047612543458348	0.051100404484985	0.119182645243724	0.093370938141877	0.105740367061346	0.062772900154456	0.017359049339147	0.140596323454926	1
rs41279092	PTPN11	0.043802861333333	0.072948239980092	0.030633670548034	0.049922999493628	0.045297024096827	0.007124914068031	0.029868904768424	0.065621641673953	0.009197090676197	0.014127873282292	0.023908916324919	1
rs73209628	PTPN11	0.043802861333333	0.072948239980092	0.078369565224689	0.04909566273177	0.070394404322938	0.102881102613567	0.105734972326268	0.139167799878515	0.04098563545625	0.011364490832044	0.10733245363616	1
rs73209633	PTPN11	0.043802861333333	0.072948239980092	0.090830773039843	0.134664637238413	0.095933076257831	0.120330202325549	0.14827983212735	0.094768222379881	0.0740159153151	0.021403225769923	0.037251072904694	1
rs1008833	PIK3C2B	0.044145602666667	0.060333929869104	0.112717001201529	0.12849223640005	0.063410664282724	0.152411986534993	0.145010959067702	0.128505875765608	0.161474172032842	0.006008684438983	0.116421431089328	0.339296733797312
rs11240743	PIK3C2B	0.044145602666667	0.060333929869104	0.039479012216572	0.0612025252024	0.016642875011658	0.076215983928191	0.041317364702031	0.020213367555653	0.025524916159496	0.00344595913789	0.07126910603526	1
rs12031854	PIK3C2B	0.044145602666667	0.060333929869104	0.036107056549124	0.081461708998083	0.051654553933132	0.03221128527953	0.018428539747794	0.020664281450593	0.026948844829426	0.024667163688179	0.032820074466257	1
rs45492196	PIK3C2B	0.044145602666667	0.060333929869104	0.047215823414148	0.00034407900579	0.02619842290797	0.052397355777366	0.041541485016897	0.062158945528622	0.06989582749799	0.053000642405306	0.072189829173242	1
rs60317484	PIK3C2B	0.044145602666667	0.060333929869104	0.060628039193084	0.054762995180945	0.006754463551505	0.08742775768112	0.062796726912684	0.073699506522254	0.091351825310508	0.039571042370644	0.068659996015008	1
rs60807732	PIK3C2B	0.044145602666667	0.060333929869104	0.054875891002407	0.048799128535912	0.008185456320929	0.072983392056685	0.074822334243795	0.094196452829265	0.073401475317544	0.033869906860992	0.032748981854134	1
rs61758006	PIK3C2B	0.044145602666667	0.060333929869104	0.058002493471913	0.00958425877439	0.07027323667204	0.069302420292469	0.092350024105002	0.081602179110785	0.091922816461341	0.020981511603969	0.028003500755312	1
rs79345913	PIK3C2B	0.044145602666667	0.060333929869104	0.095282067014655	0.126843821020741	0.074274581948443	0.110386875015087	0.128296999404075	0.071391446369418	0.118000775352924	0.029755344052458	0.103306692954096	1
rs9662447	PIK3C2B	0.044145602666667	0.060333929869104	0.038697984758501	0.040230352965471	0.041058031527661	0.026670176407127	0.061764520144766	0.03979591606413	0.040724370435698	0.051910381577053	0.007430128946101	1
rs11718485	MCM2	0.051243934	0.054046209735691	0.093050845713636	0.046597407256952	0.00590356446783	0.195725897053773	0.114907755383993	0.085756225922604	0.09896391063567	0.077458016652369	0.119093988335895	0.012974781028613
rs13077128	MCM2	0.051243934	0.054046209735691	0.025121293584778	0.010038970790197	0.016145182059836	0.010510645703213	0.008785783278439	0.023551719865841	0.038149057663683	0.062496673398817	0.031292315918201	1
rs13083682	MCM2	0.051243934	0.054046209735691	0.059547545383041	0.057446202057038	0.041091781543662	0.097468573326642	0.049221686784319	0.031095094458935	0.082457079855646	0.029823667682169	0.087776277355919	1
rs17497006	MCM2	0.051243934	0.054046209735691	0.038465154261309	0.077913311749416	0.008754909093207	0.00064304562619	0.073923451154827	0.057930577686238	0.055472904664907	0.010602693598579	0.022480340517108	1
rs112843909	GRK6	0.055184484	0.049341341756858	0.054350720863324	0.023662918224615	0.044178712632458	0.092375445644132	0.096169105128109	0.021353720350385	0.046197785741527	0.072678414942114	0.03818966424325	1
rs12651782	GRK6	0.055184484	0.049341341756858	0.04711929141036	0.041879989253618	0.047793526024331	0.039904005711137	0.067780619773883	0.070349030808479	0.048998278588383	0.028651631645083	0.031597249477966	1
rs13155336	GRK6	0.055184484	0.049341341756858	0.032135002489643	0.009565344148941	0.028467604838718	0.023355347307692	0.018387634245816	0.055267464837501	0.059283164647802	0.050687105950148	0.012066353940527	1
rs2252316	GRK6	0.055184484	0.049341341756858	0.055388910515174	0.078450164830059	0.024694388011949	0.002298352205391	0.094487490159057	0.07396248541336	0.056415038043211	0.028359031052403	0.084444334405961	1
rs2287694	GRK6	0.055184484	0.049341341756858	0.027551312978379	0.022569261995893	0.051076303671922	0.003583836328103	0.016087008996669	0.029878752057137	0.050792523574919	0.02982380618277	0.01659901101962	1
rs2731671	GRK6	0.055184484	0.049341341756858	0.071857234093093	0.101867672253803	0.082322877349704	0.033062958010006	0.098841980762581	0.063374766042547	0.107187543912593	0.062570611026565	0.025629463386946	1
rs2731675	GRK6	0.055184484	0.049341341756858	0.042800836367908	0.037159949591474	0.019468109484326	0.044858983143035	0.067458741241659	0.033891045284976	0.059754033755602	0.065999702025797	0.013816126416398	1
rs2731676	GRK6	0.055184484	0.049341341756858	0.043293954411564	0.045187985857183	0.012665689537086	0.06816318328292	0.047450708842792	0.020425003048535	0.074302062939852	0.055477689787523	0.022679311996624	1
rs7711038	GRK6	0.055184484	0.049341341756858	0.06957481268228	0.045593649401938	0.050794343589296	0.067985579278925	0.098288528992427	0.125145425668895	0.090055692869388	0.023102503551269	0.055632778106101	1
rs113512100	RPL37	0.0593726245	0.040158711003779	0.042148769651493	0.065951798695856	0.015213733815414	0.040502521223241	0.023474884406296	0.042293359206193	0.039354624421164	0.078599448984292	0.031799786459485	1
rs16870378	RPL37	0.0593726245	0.040158711003779	0.038992190709478	0.050010221816281	0.064606520448317	0.030974644675076	0.031881507219477	0.063882555384368	0.007464112407095	0.031212681199464	0.031905282525748	1
rs41271053	RPL37	0.0593726245	0.040158711003779	0.039335172650367	0.066896559204372	0.094977154044557	0.035490047377692	0.022136131520131	0.015229321219521	0.025496975107955	0.0108758558121	0.043579336916604	1
rs1035908	EXOC3	0.062060571666667	0.038581171266293	0.04347878318998	0.063670661700753	0.041460506548549	0.025867293365805	0.0854562194403	0.006262335734765	0.063287472478333	0.051590730017474	0.01023504623386	1
rs1035909	EXOC3	0.062060571666667	0.038581171266293	0.049198962132591	0.026163326075682	0.090446851977032	0.025802297286339	0.045419515699702	0.016165351102401	0.051000572485307	0.050935934820499	0.087657847613768	1
rs1053247	EXOC3	0.062060571666667	0.038581171266293	0.038405321041298	0.051257661090427	0.002857174209711	0.036186238806896	0.080267687033805	0.058579082239077	0.025329625754468	0.028141434023997	0.024623665172001	1
rs111554446	EXOC3	0.062060571666667	0.038581171266293	0.024480793168842	0.081555292257403	0.005973230326772	0.000586258548885	0.012628138253023	0.038357581848836	0.018797431325568	0.02433019461801	0.013618218172244	1
rs111626273	EXOC3	0.062060571666667	0.038581171266293	0.053146596188907	0.004530730252967	0.050897057972467	0.067684860153847	0.065074659042976	0.04162184105294	0.100276384880974	0.042048852054488	0.053038384100595	1
rs112829011	EXOC3	0.062060571666667	0.038581171266293	0.050987589078716	0.01091365506702	0.077386301410812	0.049896574907263	0.088886095763044	0.042764196106615	0.083973669214881	0.017310823090489	0.036769397069606	1
rs11749327	EXOC3	0.062060571666667	0.038581171266293	0.044809022647409	0.02798514539359	0.037995722531388	0.065139395638636	0.044438953879982	0.074951989107338	0.021317302985455	0.026563687462229	0.060079984180651	1
rs12654521	EXOC3	0.062060571666667	0.038581171266293	0.04758514315585	0.03130169651467	0.060888202947035	0.018841142542509	0.039721802352683	0.03671645610251	0.054043519825682	0.088471124572308	0.050697200389404	1
rs13172987	EXOC3	0.062060571666667	0.038581171266293	0.044511844485818	0.078958217875041	0.082128427198577	0.020809110548938	0.014674503528068	0.02441535834212	0.07036775378092	0.019262833909787	0.045478550703091	1
rs2278249	EXOC3	0.062060571666667	0.038581171266293	0.042490962084323	0.027950997272274	0.08426307074318	0.0042716445431	0.037679747492955	0.029435816733369	0.036014713033016	0.064176433564363	0.056135273292329	1
rs2672761	EXOC3	0.062060571666667	0.038581171266293	0.026480889715185	0.018016717972397	0.036172629791285	0.027329176628552	0.018928028875678	0.035009461423109	0.011943442376125	0.047759082725428	0.016688577928907	1
rs62622783	EXOC3	0.062060571666667	0.038581171266293	0.041405949000689	0.06190919147338	0.001908167284167	0.042559413408952	0.081205942419209	0.061410706137086	0.034891698166656	0.029692889541109	0.017669583574956	1
rs72717442	EXOC3	0.062060571666667	0.038581171266293	0.016577270919249	0.004934131588468	0.043187391641085	0.006212237009475	0.002355669588139	0.015244240516878	0.014872401123189	0.015293405399892	0.030518690486867	1
rs72717445	EXOC3	0.062060571666667	0.038581171266293	0.016577270919249	0.004934131588468	0.043187391641085	0.006212237009475	0.002355669588139	0.015244240516878	0.014872401123189	0.015293405399892	0.030518690486867	1
rs2427808	OR10Z1	0.063672581666667	0.051075722703534	0.051075722703534	0.04844639507593	0.015834326578462	0.068444449591807	0.027327022435019	0.077619818805177	0.041759008043546	0.085530628464922	0.04364413263341	1
rs10410870	FOXA3	0.0641168495	0.072821529868137	0.091078807613738	0.114387984346086	0.092986598473269	0.078763410462308	0.110862285360923	0.102208327070637	0.094978215674722	0.057221237604245	0.077222401917713	1
rs59547719	FOXA3	0.0641168495	0.072821529868137	0.094025126839078	0.110157945229352	0.096226584147607	0.092034625458759	0.124095683267992	0.083797321295387	0.100141961564422	0.036054208505458	0.10969268524365	1
rs76069409	FOXA3	0.0641168495	0.072821529868137	0.033360655151596	0.007847624503271	0.007097656594471	0.032973043084327	0.04608102251051	0.067340417746495	0.0469201002592	0.048949394754815	0.009675981759675	1
rs1057141	TAP1	0.073522055	0.074178449850435	0.088685970553568	0.02422074216593	0.105160701413717	0.189541593769032	0.0879584498755	0.083936200329354	0.068828317823959	0.053064180941249	0.096777578109801	0.024465785307693
rs1135216	TAP1	0.073522055	0.074178449850435	0.059670929147303	0.002076173248848	0.092001706534179	0.133284393379612	0.034404942944411	0.066075352459023	0.04694087907819	0.044790701046076	0.057793284488084	1
rs25406	PCNA	0.077634975166667	0.077381358958687	0.090273329781585	0.126601596300518	0.086615859579807	0.059672055921272	0.084874760261409	0.10499249578916	0.098035841238032	0.091607363643637	0.069786665518841	1
rs3730433	PCNA	0.077634975166667	0.077381358958687	0.06448938813579	0.071493784263793	0.030671082377161	0.052828865531114	0.120687900785681	0.040535027087814	0.082566219124341	0.106372458939078	0.010759766977341	1
rs10067706	RICTOR	0.085096705166667	0.029821306893383	0.043703832215096	0.083081769466657	0.016612065740976	0.080365498824137	0.042974063688042	0.029226666189288	0.017692983025804	0.048692243206654	0.03098536757921	1
rs111470423	RICTOR	0.085096705166667	0.029821306893383	0.04299030897676	0.098603003721884	0.021724242606357	0.080272610441515	0.043554728062951	0.026193940518557	0.00632387359913	0.040362244086777	0.026887828776912	1
rs12188508	RICTOR	0.085096705166667	0.029821306893383	0.024641854794852	0.013853796666209	0.058767454796793	0.02555652150636	0.013915717369083	0.007403814072086	0.044337186198704	0.012819949314184	0.0204803984354	1
rs13361142	RICTOR	0.085096705166667	0.029821306893383	0.043626916026681	0.08784846985414	0.023514416353293	0.078502690211686	0.042552000560436	0.024302794132753	0.015915925533775	0.047815177249783	0.028563854317585	1
rs13436483	RICTOR	0.085096705166667	0.029821306893383	0.038598166688447	0.040789007509499	0.021843949665745	0.054301329272676	0.020182441916894	0.055053847894472	0.046600223530615	0.032179059038441	0.037835474679233	1
rs55742561	RICTOR	0.085096705166667	0.029821306893383	0.019211293485437	0.031791419572859	0.034638942416111	0.017354545156508	0.006691280086674	0.030778935334856	0.026050737387145	0.002769546209292	0.003614941720051	1
rs60917228	RICTOR	0.085096705166667	0.029821306893383	0.043775389456074	0.09803990013553	0.024452817813732	0.078466377000426	0.037820726996855	0.028781705499075	0.009336658642467	0.045044132165214	0.028260797395295	1
rs62352642	RICTOR	0.085096705166667	0.029821306893383	0.019311155400549	0.013083257027157	9.2298539662531E-05	0.023687218823984	0.041869312627432	0.009911338680996	0.02044257858034	0.041498563545755	0.003904675379065	1
rs62359802	RICTOR	0.085096705166667	0.029821306893383	0.024987968830205	0.020205641490815	0.020074080914508	0.013977325714049	0.080454825454666	0.03399294098871	0.016289545757079	0.001214679377803	0.013694710944009	1
rs62359803	RICTOR	0.085096705166667	0.029821306893383	0.045995831397013	0.004176208905399	0.058776578162159	0.021876155759312	0.011281477518815	0.070626641395123	0.013325726977186	0.147812849999215	0.040091012458892	1
rs62359816	RICTOR	0.085096705166667	0.029821306893383	0.012188206478129	0.009047825425056	0.003505365120825	0.038158012496324	0.01341089763529	0.013178795254024	0.007184550352123	0.005564733240038	0.007455472301355	1
rs62359834	RICTOR	0.085096705166667	0.029821306893383	0.013366127046296	0.015414413356589	0.001917547960703	0.04011326283314	0.018901424782367	0.009240178046612	0.010215792186058	0.001394508912747	0.009731888292155	1
rs62359841	RICTOR	0.085096705166667	0.029821306893383	0.034152594446084	0.045465340207136	0.003091809273619	0.019069540210283	0.077479844565582	0.046187622767938	0.038932666560623	0.025183608989015	0.01781032299448	1
rs62359843	RICTOR	0.085096705166667	0.029821306893383	0.028608393724785	0.04193351400195	0.056655462087344	0.018827744036011	0.032570545041099	0.010741171952155	0.003067252079685	0.045660698674278	0.019410761925758	1
rs72732754	RICTOR	0.085096705166667	0.029821306893383	0.032044623363407	0.007407639174503	0.031284934327591	0.003340736824368	0.055299155650418	0.063188891828212	0.052156510550864	0.014164047019029	0.02951507153227	1
rs72732763	RICTOR	0.085096705166667	0.029821306893383	0.019412482026756	0.018134732020013	0.004405576264821	0.021755814034526	0.037972609283881	0.004726720284532	0.021106800946696	0.043064690683606	0.004132912695972	1
rs7703002	RICTOR	0.085096705166667	0.029821306893383	0.020347072830929	0.015007930268504	0.036236659230618	0.00218083965983	0.025541846313092	0.031098366318813	0.021810906975409	0.025423493109121	0.005476540772045	1
rs12886191	ADSSL1	0.087557029166667	0.047734303986613	0.025296306798921	0.046996283020886	0.003442299972394	0.013300279025647	0.014156911764742	0.037150793178539	0.057920582164357	0.018570082224249	0.010833223040556	1
rs141316041	ADSSL1	0.087557029166667	0.047734303986613	0.059920414046499	0.034331951584711	0.033889416122543	0.089988933133964	0.082167128444492	0.03842810237209	0.01767369642944	0.089140095462071	0.093743988822683	1
rs34272041	ADSSL1	0.087557029166667	0.047734303986613	0.040037316195566	0.013439046863401	0.056368918897432	0.04155300604776	0.069180771124519	0.047577829793399	0.034503782183322	0.012436128110818	0.045239046543876	1
rs35590716	ADSSL1	0.087557029166667	0.047734303986613	0.032130016075237	0.05715514561635	0.012457307962149	0.006506648261268	0.029549734590925	0.028029739028307	0.075164281940161	0.01096634511824	0.037210926084492	1
rs67325187	ADSSL1	0.087557029166667	0.047734303986613	0.040096161037205	0.080540188066395	0.061819877920935	0.056192807201381	0.007090834689962	0.037139983028304	0.017852950374509	0.003953789969083	0.05617885704707	1
rs75112537	ADSSL1	0.087557029166667	0.047734303986613	0.08661266191597	0.108791039978877	0.08415541363912	0.075097247178562	0.123170469885476	0.087905572544695	0.124775138041718	0.04643281263515	0.04257360142416	1
rs80205198	ADSSL1	0.087557029166667	0.047734303986613	0.050047251836895	0.02885102986507	0.0227805180018	0.016790070546435	0.096545138867231	0.066203568057579	0.032578600954717	0.092372062704618	0.044257025697711	1
rs11726284	BDH2	0.094934185333333	0.045237518868619	0.027202315671129	0.006754852849456	0.080534186450416	0.025111674891051	0.021456768699465	0.015189130091635	0.027899055772031	0.038916345750588	0.001756510864389	1
rs6830624	BDH2	0.094934185333333	0.045237518868619	0.063272722066109	0.012398822530851	0.09284411066066	0.076565762940723	0.086414508557128	0.055569051899771	0.040241462250959	0.071512605920034	0.070635451768744	1
rs117881887	SNAP23	0.095396768333333	0.062822141990857	0.106585398622992	0.074629511438071	0.053440045429168	0.162455823054772	0.131467938541225	0.163932650748806	0.094804040928392	0.019694637098992	0.152258541744513	0.273852924038617
rs12908611	SNAP23	0.095396768333333	0.062822141990857	0.058919099279379	0.088145896499892	0.039697319877013	0.060499206622853	0.066689155688734	0.058276013953559	0.019669165927982	0.090184668230207	0.048191367434795	1
rs2595937	SNAP23	0.095396768333333	0.062822141990857	0.027982407776488	0.033118307967237	0.00079058956992	0.034290378990746	0.051116259327266	1.68481935091882E-05	0.057337047877474	0.016007527926278	0.031182302359476	1
rs33998900	SNAP23	0.095396768333333	0.062822141990857	0.056745364612466	0.063723581070706	0.015095869324544	0.076359528387016	0.068127457024007	0.076535125818974	0.020693851804458	0.074097868153542	0.059329635316483	1
rs36090286	SNAP23	0.095396768333333	0.062822141990857	0.053096311616438	0.00775147110746	0.035089277645712	0.060244931386227	0.079004075666946	0.078684690528978	0.023150058224627	0.066577935870351	0.074268052501201	1
rs62019288	SNAP23	0.095396768333333	0.062822141990857	0.02161967631264	0.021456650957002	0.039123519466036	0.010887247472729	0.005835855869391	0.027374146462999	0.010491443025888	0.014690526068885	0.04309802117819	1
rs6493048	SNAP23	0.095396768333333	0.062822141990857	0.041441340763148	0.058984184838369	0.03185912565136	0.025445752515153	0.059489023816818	0.002729517436607	0.006963622753115	0.080812073259184	0.065247425834578	1
rs75705010	SNAP23	0.095396768333333	0.062822141990857	0.097995261770276	0.079686150031314	0.069448255085495	0.156205611662895	0.110892646092473	0.12086658704182	0.067512391345283	0.013849236499204	0.165501216403728	0.23847932271496
rs79213347	SNAP23	0.095396768333333	0.062822141990857	0.101014417163881	0.076043318695861	0.064066616832501	0.150353763155942	0.119332433324136	0.14111917369721	0.090620069179292	0.01897277745756	0.147607184968544	0.861271083520333
rs112409697	EXOG	0.098712447333333	0.053479655529229	0.023022976298014	0.053250769510817	0.018547150327882	0.007663509012662	0.030129977431327	0.010118983762514	0.003125628152954	0.046959667879473	0.014388124306482	1
rs11706270	EXOG	0.098712447333333	0.053479655529229	0.031223571672843	0.003739774287518	0.019896649869053	0.015253558106658	0.019502508316584	0.036087663439318	0.054207912725882	0.069403890236692	0.031696616401039	1
rs11711260	EXOG	0.098712447333333	0.053479655529229	0.06728118578799	0.148450241399259	0.106713302321931	0.035047857438115	0.086450850280867	0.065687047847026	0.078436955048812	0.012794289795683	0.004668942172227	1
rs11717146	EXOG	0.098712447333333	0.053479655529229	0.068032781684403	0.148147144903295	0.113278585788587	0.035490870817693	0.084380353330638	0.063037510493122	0.079833791991817	0.013806879867968	0.006287116282102	1
rs3796387	EXOG	0.098712447333333	0.053479655529229	0.069251161310827	0.111162319442442	0.087076847460676	0.072738670621626	0.077796335670213	0.045410859761669	0.07443283769995	0.041634913932861	0.043756505897182	1
rs55787218	EXOG	0.098712447333333	0.053479655529229	0.047706524742518	0.049157534522287	0.068517561088925	0.066570182106307	0.000341698909419	0.082799828247216	0.006592312011742	0.07075433232613	0.036918748728115	1
rs62241772	EXOG	0.098712447333333	0.053479655529229	0.061971962499189	0.064167323056038	0.036223147864619	0.048151138299884	0.057203222016695	0.06365432436405	0.070710303866602	0.071448343957062	0.084217896568566	1
rs6599210	EXOG	0.098712447333333	0.053479655529229	0.060601422454476	0.083870032620749	0.041658075301716	0.027203793108391	0.067673451686548	0.108974256593186	0.062335677287268	0.066493381120492	0.026602711917454	1
rs6779704	EXOG	0.098712447333333	0.053479655529229	0.05697996413294	0.07108594200299	0.031404197376615	0.034500031484432	0.057567067830385	0.099222614690919	0.05386250866277	0.073664161155625	0.034533189859787	1
rs6810361	EXOG	0.098712447333333	0.053479655529229	0.061221163227438	0.060631666274466	0.044731155478232	0.008778189886383	0.089586822707396	0.086964986057312	0.084692540943783	0.092738083408259	0.021645861063673	1
rs73067106	EXOG	0.098712447333333	0.053479655529229	0.033952286746833	0.011613599378184	0.029265899886013	0.027363075254081	0.009223797028562	0.012975384008219	0.012852143177928	0.116043884545212	0.052280510696464	1
rs9860525	EXOG	0.098712447333333	0.053479655529229	0.060510865793282	0.084480174704066	0.036750063785141	0.027390747634771	0.069499348025465	0.111120666874806	0.06139433527856	0.065625604967414	0.027825985076037	1
rs2306570	PRKCD	0.100549223166667	0.06358652865337	0.085097970056664	0.055217820563644	0.051122881697835	0.108291124819808	0.125202454725449	0.082539199382193	0.162090168994092	0.01880669926515	0.077513411005138	0.3216517163818
rs7630325	PRKCD	0.100549223166667	0.06358652865337	0.027137755522371	0.020446420040904	0.033498465196511	0.036416245524286	0.044228715006188	0.009125571094941	0.035134004461027	0.025678747127339	0.012573875727767	1
rs7634447	PRKCD	0.100549223166667	0.06358652865337	0.057934054799123	0.023456598098384	0.016764363071668	0.133598648909151	0.071927003442185	0.017286332555892	0.020420545720916	0.076287541845356	0.103731404749432	1
rs9847580	PRKCD	0.100549223166667	0.06358652865337	0.084176334235321	0.031385021965485	0.043460511475687	0.125178469105838	0.116883807864946	0.098861058165839	0.161254839619309	0.004726597293536	0.091660368391925	0.34579452374225
rs111399956	CDC40	0.1019253085	0.052805515777845	0.043208279005977	0.002324356497408	0.013380563873613	0.052755453329592	0.048002746589063	0.030243873413958	0.025031370529608	0.105424545796686	0.068503322017886	1
rs112522490	CDC40	0.1019253085	0.052805515777845	0.04355752912894	0.048180229721123	0.011992553698514	0.065847638866649	0.079216810616283	0.04338029074666	0.005035898323185	0.051706734897617	0.043100076161489	1
rs112628922	CDC40	0.1019253085	0.052805515777845	0.024347710898199	0.027103488739528	0.008261565016779	0.004850269904361	0.070024200154584	0.054882909437626	0.020431838366005	0.008502657112907	0.000724758453802	1
rs113790110	CDC40	0.1019253085	0.052805515777845	0.023859063662078	0.010251080050835	0.01464615111315	0.051119559742461	0.004434387462727	0.007185433188698	0.013483787543189	0.023490488248755	0.066261621946811	1
rs2334319	CDC40	0.1019253085	0.052805515777845	0.069777711012066	0.10959135783668	0.101127078656459	0.050219710522076	0.077231883010457	0.042526449111358	0.043932355116945	0.038657125779759	0.094935728062793	1
rs4343947	CDC40	0.1019253085	0.052805515777845	0.051157194486091	0.055942320618788	0.0475334023445	0.042768179526348	0.01677810905345	0.09288879582232	0.039874416591661	0.019238399538364	0.094233932393299	1
rs55966522	CDC40	0.1019253085	0.052805515777845	0.0601863869417	0.04548038101943	0.078358098893391	0.063237107848811	0.074907467745979	0.030441853859809	0.08824650783737	0.014385300207709	0.086434378121098	1
rs61497634	CDC40	0.1019253085	0.052805515777845	0.086936499613772	0.135636840059738	0.096804607552995	0.088027683290247	0.065976580595379	0.048783644955711	0.059523785912579	0.083470254240405	0.117268600303125	1
rs6938106	CDC40	0.1019253085	0.052805515777845	0.078571531280175	0.11676765999018	0.089371855714889	0.073732626978039	0.082081134200714	0.045399657714059	0.054170288452794	0.053874559365453	0.113174467825269	1
rs75491446	CDC40	0.1019253085	0.052805515777845	0.048616943549699	0.01824370172329	0.013159863906344	0.066952260545358	0.056659619479245	0.088759783449694	0.08020084941639	0.015681036740347	0.049278433136927	1
rs7761436	CDC40	0.1019253085	0.052805515777845	0.07549102626071	0.126796393344257	0.101113684718034	0.058043670292005	0.053045558298908	0.044445427914038	0.085043574466155	0.033646172039455	0.101793729012831	1
rs7775237	CDC40	0.1019253085	0.052805515777845	0.030067712282669	0.012040367110419	0.050797803225599	0.00086653995367	0.073904354885969	0.059667248024712	0.01587548448423	0.026630073697626	0.000759826879131	1
rs9487316	CDC40	0.1019253085	0.052805515777845	0.050694116989907	0.097578832207273	0.055248652459269	0.033577939015521	0.012285002614138	0.001253924672314	0.069959043369335	0.075042632216648	0.060606909364758	1
rs112477563	CCL28	0.110805305666667	0.043859819742115	0.033375344841586	0.043303366621578	0.090131099306756	0.052129481737311	0.007748120654161	0.003629946525172	0.015391933701124	0.015615890079115	0.039052920107472	1
rs141991650	CCL28	0.110805305666667	0.043859819742115	0.038442437862775	0.019924672046923	0.00731273408625	0.012533534630278	0.038012956066079	0.088306412483749	0.050400023622081	0.063800643947197	0.027248526019643	1
rs73098691	CCL28	0.110805305666667	0.043859819742115	0.079438978758913	0.114059970165328	0.050904308965125	0.066481070023507	0.115504383686987	0.080591053375702	0.074355807305939	0.037671628446281	0.095943608102435	1
rs779850	CCL28	0.110805305666667	0.043859819742115	0.024182517505187	0.000244661230809	0.012374765542724	0.015450008746413	0.046936773200575	0.023003467942654	0.081107547297327	0.002974187533039	0.011368728547952	1
rs10820727	CDC14B	0.112816278333333	0.04148106730783	0.033245264847566	0.041203781618916	0.010331675699382	0.034666372286524	0.015890900774936	0.061030338654274	0.051738594982499	0.009333582755037	0.041766872008959	1
rs10978365	CDC14B	0.112816278333333	0.04148106730783	0.028546876758461	0.03901443882006	0.00066187473564	0.012622635194151	0.0220372573822	0.037637107727353	0.078447165686653	0.014640274305664	0.023314260215968	1
rs11790862	CDC14B	0.112816278333333	0.04148106730783	0.071241851569832	0.093923211922154	0.141472402569357	0.020151004726296	0.095211440556068	0.023871108687239	0.104450986490935	0.066006089067071	0.024848568539534	1
rs12684277	CDC14B	0.112816278333333	0.04148106730783	0.024590417842496	0.029344956402536	0.015897791755059	0.015159888719579	0.013162084664963	4.79123115473053E-05	0.057198112514331	0.049874359358661	0.016038237013291	1
rs13283895	CDC14B	0.112816278333333	0.04148106730783	0.019277696980211	0.00572618487877	0.003827500677856	0.017090021072718	0.011906612356928	0.021572222434914	0.025952515498856	0.066631644778428	0.001514874143221	1
rs16911041	CDC14B	0.112816278333333	0.04148106730783	0.047983957386191	0.058236613374972	0.066622356750641	0.006107096534005	0.132196827834133	0.005058749375296	0.064484088514259	0.001963646896778	0.04920227980944	1
rs7035310	CDC14B	0.112816278333333	0.04148106730783	0.059633902313766	0.07201341910046	0.062995369284966	0.051474341468235	0.082549359036643	0.047088422854048	0.05734544930675	0.025018681856796	0.078586175602226	1
rs74715774	CDC14B	0.112816278333333	0.04148106730783	0.046674102034906	0.044947650218148	0.072023372459677	0.034469267118707	0.027546410057801	0.035753354442692	0.069869543878761	0.065339685631333	0.023443532472133	1
rs76549245	CDC14B	0.112816278333333	0.04148106730783	0.056433896152506	0.085209586851779	0.057878795988133	0.06095840754298	0.060969754427327	0.096930895297895	0.002121555168039	0.002632901323031	0.084769272620865	1
rs7869894	CDC14B	0.112816278333333	0.04148106730783	0.02718270719237	0.063359570899105	0.024894621489793	0.033177895857263	0.009023282739287	0.008528932555743	0.012400323640798	0.030845034406064	0.035231995950904	1
rs11171661	ITGA7	0.113176193333333	0.045738734215228	0.018083771799322	0.041341014101566	0.005148853490772	0.007090377842094	0.003771373899027	0.017271504590316	0.050788954930163	0.003267789739819	0.015990305800822	1
rs12578814	ITGA7	0.113176193333333	0.045738734215228	0.056535593146169	0.120891881898126	0.065482541888961	0.042274490304361	0.021349593967982	0.068951112314736	0.013521654303412	0.034906452036073	0.084907018455697	1
rs12825163	ITGA7	0.113176193333333	0.045738734215228	0.03281674859148	0.096173190239009	0.003218843773805	0.007619997430869	0.00644801309899	0.012833293408452	0.029432618833078	0.088949506516477	0.017858525431158	1
rs3847675	ITGA7	0.113176193333333	0.045738734215228	0.078721902718935	0.005412006651649	0.011110744817964	0.128634026816927	0.079467489867481	0.114268978964196	0.086481801794209	0.050689960378958	0.153710212460097	0.65440372890679
rs60169753	ITGA7	0.113176193333333	0.045738734215228	0.045836320613716	0.12662651195455	0.053182243800549	0.00565772987258	0.044951957812188	0.032475175230793	0.080330185267919	0.018779279507351	0.004687481463801	1
rs80262739	ITGA7	0.113176193333333	0.045738734215228	0.042438068421749	0.106303436659682	0.047071793128656	0.001142541491145	0.039263301159944	0.037328140331658	0.082924071335351	0.016981749079095	0.00848951418846	1
rs17618637	GATM	0.116456207333333	0.055588171121389	0.097695839193931	0.064416515442288	0.080801306914927	0.121150093875799	0.09447639164393	0.108023806352581	0.099675401118547	0.052985949283231	0.160037248920141	0.384027190821539
rs72709089	GATM	0.116456207333333	0.055588171121389	0.037545598307948	0.025355277431543	0.061261398042501	0.006070992083371	0.108371103562222	0.053323332256549	0.01200169856079	0.017911879674325	0.016069104852283	1
rs77234612	GATM	0.116456207333333	0.055588171121389	0.031523075862287	0.025749543366478	0.002070382879867	0.013414233568743	0.023472570002809	0.033987481833916	0.047477132464537	0.078572507846823	0.027440754935129	1
rs2290507	LLGL1	0.118453798166667	0.043747469833499	0.035468480876727	0.003677456918876	0.025397803816837	0.051412393771424	0.025565482601072	0.01568474286054	0.022402996710696	0.102763199934532	0.036843770399842	1
rs2605133	LLGL1	0.118453798166667	0.043747469833499	0.05202645879027	0.078304267583213	0.058062244722839	0.008943317840786	0.096140000145003	0.018787082158621	0.127819684874705	0.0232851610209	0.004869911976093	1
rs11619373	ATP12A	0.121248821	0.044323646702271	0.058740339012771	0.074367588958851	0.020552431669844	0.097464213490032	0.077012650495077	0.026804863628311	0.10514718325088	0.00068752341806	0.067886257191115	1
rs118100366	ATP12A	0.121248821	0.044323646702271	0.069230420021866	0.092692147785285	0.063078986348601	0.065457745546746	0.046934554188899	0.121384649569189	0.062542669301483	0.026351467671749	0.07540113976298	1
rs12867825	ATP12A	0.121248821	0.044323646702271	0.034912955546846	0.041275525767739	0.000486199098323	0.049612285357745	0.019279741753772	0.079492527166671	0.060504158048636	0.000430582580822	0.028222624601061	1
rs12875209	ATP12A	0.121248821	0.044323646702271	0.023639905350068	0.048589423567862	0.028900649584561	0.044831946202575	0.021712476032454	0.004860959381813	0.011182063180129	0.008046977056674	0.020994747794477	1
rs183981556	ATP12A	0.121248821	0.044323646702271	0.047725926547381	0.069326870269132	0.013153222501318	0.035258718491289	0.057068824700883	0.052773456832537	0.069108299895693	0.033352880867564	0.05176513882063	1
rs2298306	ATP12A	0.121248821	0.044323646702271	0.044603791574119	0.060757368816518	0.055684123073975	0.050125941860378	0.020440166066104	0.088047946012491	0.022104270005806	0.009103673790108	0.050566842967575	1
rs2722	ATP12A	0.121248821	0.044323646702271	0.024677318138998	0.004406280144878	0.001571946190603	0.021176511296682	0.015422859984907	0.040025813630494	0.068055625938598	0.045340168691537	0.001419339234282	1
rs3783060	ATP12A	0.121248821	0.044323646702271	0.073650338956195	0.133903123797939	0.055981758592804	0.064864819656708	0.055322450553464	0.116815525850009	0.055178137781648	0.010714018835192	0.096422876581797	1
rs41305040	ATP12A	0.121248821	0.044323646702271	0.05609460088653	0.037691201666432	0.036788798790381	0.052934308431767	0.069956100730702	0.074484872438588	0.07171150802497	0.030679121528375	0.074510895481024	1
rs61948075	ATP12A	0.121248821	0.044323646702271	0.031220994582678	0.050558108112541	0.024139369265958	0.009744470013629	0.013154499134421	0.092006547284625	0.020155671482136	0.026506080636204	0.013503210731909	1
rs61948079	ATP12A	0.121248821	0.044323646702271	0.050140356755556	0.05954261336733	0.006667983470308	0.052100724266075	0.047544864976121	0.102939617889696	0.0870682369479	0.004492612635249	0.040766200491772	1
rs724328	ATP12A	0.121248821	0.044323646702271	0.01933972379314	0.007933043897937	0.018271493852893	0.005754361569817	0.020824570768606	0.020551910071894	0.058535629187949	0.001079459230372	0.021767321765655	1
rs7318859	ATP12A	0.121248821	0.044323646702271	0.024438207769625	0.064722508578385	0.029209271137492	0.002138757380583	0.033432166946139	0.019148455298809	0.030980401841338	0.007653844131737	0.00822025684252	1
rs735874	ATP12A	0.121248821	0.044323646702271	0.031456541731948	0.04749423351774	0.018491236232286	0.071168047775975	0.020953514515893	0.014470039999209	0.022723134280048	0.003942453087209	0.052409674447221	1
rs79110243	ATP12A	0.121248821	0.044323646702271	0.044496534226279	0.007232510423684	0.007130203539522	0.010299418879535	0.070005071174677	0.089203732639436	0.09674223508632	0.033734707399107	0.04162439466795	1
rs79516284	ATP12A	0.121248821	0.044323646702271	0.047436457874554	0.043468382507123	0.010588252168089	0.099314027829332	0.038217900548787	0.080813644434397	0.043123672535187	0.010110553343506	0.053855229630009	1
rs963984	ATP12A	0.121248821	0.044323646702271	0.071697581170058	0.128294806147086	0.050624835948995	0.071997616675421	0.050477833106544	0.111700799212834	0.055580365258519	0.011981797119276	0.092922595891789	1
rs10462342	POLR3G	0.121343940166667	0.033087414180489	0.037855237395602	0.002445796656369	0.007813322347074	0.041471958772474	0.049250258079898	0.041543918176257	0.020322966332876	0.086947556595619	0.053046122204248	1
rs12374570	POLR3G	0.121343940166667	0.033087414180489	0.026208829621688	0.02110112411489	0.020237588300393	0.018853604409954	0.043802943550466	0.030392990578053	0.029608273344209	0.023937462130252	0.021736650545285	1
rs13169686	POLR3G	0.121343940166667	0.033087414180489	0.024989065817613	0.052641981783475	0.020821994004122	0.001709488787356	0.00030793759352	0.019694903930699	0.008431764052672	0.060089019424898	0.03621543696416	1
rs17539414	POLR3G	0.121343940166667	0.033087414180489	0.037473883792629	0.010081784454533	0.003493936943683	0.052827764570168	0.058779978096433	0.052134335261066	0.061536891462787	0.055721594987284	0.005214784565082	1
rs3805480	POLR3G	0.121343940166667	0.033087414180489	0.018464816617299	3.14981384875925E-05	0.010551143188588	0.010170125817198	0.034142887597466	0.030460551342162	0.008017679789093	0.012194970821278	0.042149676244119	1
rs62375060	POLR3G	0.121343940166667	0.033087414180489	0.046412767199738	0.044950459377945	0.008243735797444	0.063879811831362	0.055196937704662	0.004949056531837	0.073331782555353	0.014515908363952	0.106234445435349	1
rs6897490	POLR3G	0.121343940166667	0.033087414180489	0.070231653913792	0.102491257763958	0.051388887937225	0.060673598432733	0.088559511460454	0.0530303607714	0.109797177944236	0.059367130876803	0.036545306123528	1
rs72781084	POLR3G	0.121343940166667	0.033087414180489	0.032406690077747	0.028693140845152	0.010030617314589	0.052005275752232	0.04778985381041	0.002561008040354	0.063338621246583	0.009478607136966	0.045356396475693	1
rs72781088	POLR3G	0.121343940166667	0.033087414180489	0.014015016693687	0.008619461177889	0.020157172216467	0.001263485706001	0.018879889125209	0.022697070760645	0.026810628554086	0.005693865975524	0.007998560033675	1
rs75418010	POLR3G	0.121343940166667	0.033087414180489	0.01993918399786	0.030739273450785	0.02148449047944	0.003812228269409	0.004866737182499	0.001335857758379	0.016591835875706	0.060127978857004	0.020555070109656	1
rs7712128	POLR3G	0.121343940166667	0.033087414180489	0.042892850984666	0.021326714091809	0.004740635094527	0.05082436313453	0.027042175680199	0.029999482231358	0.030791698298638	0.134863180778971	0.0435545585673	1
rs79216528	POLR3G	0.121343940166667	0.033087414180489	0.026158974053547	0.040621083592072	0.018144018373257	0.013895557556138	0.017967217775136	0.004902715714622	0.050585526076571	0.020047003056062	0.04310867028452	1
rs33939988	SSTR3	0.122604718333333	0.038882123343765	0.049351431007477	0.034785830812445	0.057208402753177	0.034295177026711	0.04566444103842	0.091048414069361	0.034511474474508	0.00173270123408	0.095565006651113	1
rs6000607	SSTR3	0.122604718333333	0.038882123343765	0.028412815680053	0.01107865988684	0.064618130987666	0.00440842322137	0.008865896738781	0.009849677749571	0.003466594784137	0.114735696102162	0.010279445969901	1
rs2292920	ABCA2	0.125863659333333	0.063876502098522	0.063876502098522	0.056316141416258	0.094622222392588	0.07112048934646	0.097201114243384	0.048702912402192	0.108709871886492	0.020807564764006	0.013531700336793	1
rs57528411	CNGA4	0.128424866666667	0.062549307819036	0.092120352510051	0.06306057656026	0.146699236182294	0.110089024944355	0.135442838210283	0.056771392859153	0.060922804782355	0.057334954449432	0.106641992092272	1
rs7129498	CNGA4	0.128424866666667	0.062549307819036	0.032978263128021	0.041649784852093	0.014167785110914	0.076711856792471	0.02407971080407	0.02136809899882	0.006336889757202	0.050053747224295	0.029458231484303	1
rs10211384	PGAP1	0.133133125	0.046854389915111	0.040895142119437	0.019935262186599	0.016311423038439	0.037797205434914	0.07748005145264	0.034266032185396	0.034276600613261	0.088220117718773	0.018874444325473	1
rs10931758	PGAP1	0.133133125	0.046854389915111	0.038141044151969	0.041201852427423	0.013024867656959	0.011682507591826	0.002045009713245	0.044811714748246	0.042731907546381	0.126176810596612	0.02345368293506	1
rs12104726	PGAP1	0.133133125	0.046854389915111	0.041051034600139	0.071354685104696	0.043256219461287	0.006810303511764	0.010969362768172	0.041493960173639	0.003953581844389	0.119901118882905	0.030669045054262	1
rs36088520	PGAP1	0.133133125	0.046854389915111	0.036501618126825	0.036585914114147	0.015079293792894	0.074806693289163	0.029935584348401	0.00840094707977	0.068013823250554	0.012078150780848	0.047112538358825	1
rs60954709	PGAP1	0.133133125	0.046854389915111	0.042164025609934	0.064145012078457	0.044169826930643	0.016413146569849	0.011506047951228	0.053400261846632	0.001637374927054	0.104049277864993	0.041991256710614	1
rs62185189	PGAP1	0.133133125	0.046854389915111	0.0450944738067	0.023070432351385	0.008154492938765	0.06146814446268	0.096106951413766	0.089211251885954	0.07568501003074	0.00585362543399	0.001205881936322	1
rs72920817	PGAP1	0.133133125	0.046854389915111	0.076511206249457	0.107268570443883	0.108555742413845	0.034279557686233	0.115952515411132	0.096734650306792	0.085795240973814	0.047579362608953	0.015924010151003	1
rs74367790	PGAP1	0.133133125	0.046854389915111	0.050678071827656	0.033998509299132	0.056454973417101	0.034501099663078	0.069760057968557	0.008248642575711	0.103994216227496	0.09397952346648	0.004487552003694	1
rs74851256	PGAP1	0.133133125	0.046854389915111	0.054210933868262	0.004515014214714	0.013472152225858	0.05166079832359	0.11689479664043	0.10838524816509	0.100238741960449	0.009517749733253	0.029002969682711	1
rs76339288	PGAP1	0.133133125	0.046854389915111	0.040111438462677	0.030279951350666	0.000840637173804	0.020648736599246	0.092557839148895	0.064487444417659	0.082509681831271	0.021553736621929	0.008013480557945	1
rs77319831	PGAP1	0.133133125	0.046854389915111	0.057911752302751	0.00201453702956	0.013759766830433	0.053728964232315	0.118015925982858	0.113284886543187	0.113277171712934	0.01554450364423	0.033668262446493	1
rs77835181	PGAP1	0.133133125	0.046854389915111	0.031966750973785	0.024591668260741	0.006841051232185	0.036409219439349	0.047381051065993	0.034818844394645	0.044167846878301	0.01019187798214	0.051332448536929	1
rs79078472	PGAP1	0.133133125	0.046854389915111	0.068966555417057	0.07999919087307	0.144824587369683	0.080262101346376	0.030549040893606	0.031038989079317	0.116822741122081	0.022448846590143	0.045786946062184	1
rs79340491	PGAP1	0.133133125	0.046854389915111	0.031757411294898	0.020824661262365	0.113732585472792	0.037447009449137	0.006089634349634	0.003934824696229	0.030849268772475	0.027176963426692	0.014004342929859	1
rs1025424	STAMBP	0.13588296	0.040148012317197	0.072708726759906	0.143609395524485	0.076839102728559	0.038318488480181	0.112364248273872	0.068057700165648	0.087615006988881	0.026265478253595	0.028600393664026	1
rs1318987	STAMBP	0.13588296	0.040148012317197	0.0533451098187	0.104023477086776	0.084998641594215	0.017280619255416	0.068022454903271	0.047505903325719	0.070738186232948	0.007164346280304	0.027027249870947	1
rs1653259	STAMBP	0.13588296	0.040148012317197	0.059137456778261	0.059358958628922	0.05429537933463	0.102741109483597	0.053719750623732	0.022098986096667	0.108773587100153	0.022144527259921	0.049967355698464	1
rs186858130	STAMBP	0.13588296	0.040148012317197	0.045041104247381	0.087724627621462	0.08005795798045	0.003334343272601	0.04262436548156	0.018408110276711	0.063332240588252	0.030042380077126	0.034804808680883	1
rs2303987	STAMBP	0.13588296	0.040148012317197	0.038551899725729	0.035552473975634	0.006461488313602	0.020483595899778	0.044303635459574	0.062632859755786	0.022909577997268	0.08070746393432	0.035364102469867	1
rs414255	STAMBP	0.13588296	0.040148012317197	0.023624054641984	0.071437827029573	0.067696410892047	0.008553751072896	0.001526591236556	0.008909608239126	0.015019683981291	0.01036811400296	0.005480450681423	1
rs59631496	STAMBP	0.13588296	0.040148012317197	0.019958545263313	0.033889379924364	0.019455698713039	0.016908269620081	0.014901061749581	0.02208668305783	0.018289897510307	0.013659574081104	0.020477797450197	1
rs72814137	STAMBP	0.13588296	0.040148012317197	0.020958586617238	0.009905176442415	0.011696506792721	0.038923555127776	0.009043099326045	0.036253180766156	0.029159917883519	0.018300012795054	0.014387243804214	1
rs76172511	STAMBP	0.13588296	0.040148012317197	0.026178639282793	0.063162719172812	0.00922467162578	0.008848822952348	0.040279250719877	0.033022634167938	0.008598408747567	0.023142737426319	0.0231498694497	1
rs78606233	STAMBP	0.13588296	0.040148012317197	0.041976000036666	0.063832138955545	0.039935618452705	0.019947681511632	0.005631582053271	0.019902145270474	0.042225552867004	0.071152648877318	0.073180632305378	1
rs6062875	ARFGAP1	0.13958133	0.03707141156845	0.034129896382804	0.066572029855839	0.020796181714756	0.052710979758988	0.024859944494967	0.040324523543521	0.014759506531826	0.030975945461094	0.022040059701444	1
rs73153583	ARFGAP1	0.13958133	0.03707141156845	0.054803293582428	0.002172291987127	0.034946635308955	0.088557198671465	0.069306692682329	0.066089202254761	0.066210225408113	0.062522908581342	0.048621193765334	1
rs80124662	ARFGAP1	0.13958133	0.03707141156845	0.022281044740117	0.013334991642291	0.020134110501288	0.005720960291949	8.31065918274566E-05	0.063829587371644	0.026019730299306	0.046621253274839	0.002504617947792	1
rs10206379	CMPK2	0.14461908	0.060243307341156	0.042608402105321	0.01074745300506	0.041670927920248	0.085136162512958	0.025104381309406	0.075548049009544	0.03023523483239	0.061208557850358	0.011216450402599	1
rs10495545	CMPK2	0.14461908	0.060243307341156	0.068768255606633	0.042945239773452	0.032559640025697	0.08944865467829	0.086510472424578	0.072267496925324	0.08176941042703	0.06115299011492	0.083492140483778	1
rs12472662	CMPK2	0.14461908	0.060243307341156	0.062439686771753	0.088196927785706	0.10466648873201	0.084080668086592	0.0329784015828	0.021725150812444	0.050105378819088	0.042210089096296	0.075554389259083	1
rs2595169	CMPK2	0.14461908	0.060243307341156	0.046690894756798	0.106042587756194	0.105502759018334	0.039631608555531	0.024490004229715	0.001498844709885	0.019284633461409	0.0274474619252	0.049629258398118	1
rs4143153	CMPK2	0.14461908	0.060243307341156	0.063018901187543	0.042360920195658	0.025718081727872	0.083454996905922	0.06193118851644	0.073640324670908	0.085310886987583	0.079520314379059	0.052214496116905	1
rs72779781	CMPK2	0.14461908	0.060243307341156	0.070863275039505	0.037601612172749	0.017037689573231	0.109350088791186	0.08237959733098	0.066032901488395	0.105023778391402	0.068198521908723	0.081282010659377	1
rs78343123	CMPK2	0.14461908	0.060243307341156	0.067313735920542	0.019410414319868	0.001237960708536	0.108333322650981	0.110257355653211	0.056468843185027	0.10908923129624	0.036688032934922	0.097024726615548	1
rs1411017	S1PR1	0.146698331666667	0.046119830874401	0.042051980265783	0.141820909121483	0.018290734537674	0.008339521915241	0.038907487181419	0.005184165476293	0.064712427042452	0.001164888761974	0.057995708089731	1
rs3737577	S1PR1	0.146698331666667	0.046119830874401	0.019840514257275	0.065507364435634	0.029388181313357	0.007049731191062	0.000156479068864	0.001262628146025	0.026378103871418	0.014965816349316	0.014015809682526	1
rs61780687	S1PR1	0.146698331666667	0.046119830874401	0.076466998100145	0.02941941044927	0.037444418355507	0.046826907370755	0.098364562037238	0.116165545285947	0.114875381873038	0.068103101026446	0.10053665840296	1
rs10836573	RAG1	0.149087283333333	0.046097493080538	0.074778163661167	0.084564267979188	0.093409925479675	0.08186272126215	0.077432778377373	0.066255283770211	0.090022440053638	0.027856848513559	0.076821043853543	1
rs11033682	RAG1	0.149087283333333	0.046097493080538	0.020189935984772	0.01658586974752	0.002586524605698	0.009967506962665	0.020797179857841	0.045663450362751	3.18194319070964E-05	0.03066267479225	0.035224462117541	1
rs11033690	RAG1	0.149087283333333	0.046097493080538	0.026413251795436	0.034372799336305	0.026113465795221	0.037110290758135	0.015763473746259	0.026141162643521	0.036550746333431	0.006386047027772	0.028868028722844	1
rs2133165	RAG1	0.149087283333333	0.046097493080538	0.038372818469535	0.079053471015781	0.083373508341654	0.037166790451602	0.051637337388396	0.000669315280085	0.035244753303194	0.017448264371864	0.002389107603704	1
rs2227973	RAG1	0.149087283333333	0.046097493080538	0.029963882261924	0.006704082171408	0.024878894216969	0.041816653173811	0.034043864322904	0.020152208518065	0.001982493888981	0.038484804679371	0.071648057123881	1
rs34045077	RAG1	0.149087283333333	0.046097493080538	0.032324390373236	0.078841235870536	0.061834351201369	0.029686086219775	0.01380476897956	0.049351086605623	0.017003449477708	0.006279692947908	0.001794451683407	1
rs3758873	RAG1	0.149087283333333	0.046097493080538	0.092630808996531	0.101184838337703	0.080371694120491	0.126416663501612	0.123665412631623	0.054473710324329	0.100638709558552	0.001859713100205	0.152435730397735	0.726822314377093
rs5030489	RAG1	0.149087283333333	0.046097493080538	0.075817010286081	0.049196987304287	0.102142124315806	0.106480889203657	0.063433807762818	0.071521558255952	0.058480900330448	0.037469225515302	0.117810589600382	1
rs6416085	RAG1	0.149087283333333	0.046097493080538	0.037754399034286	0.050724601373415	0.027881612376148	0.030100022353337	0.024200863978004	0.051805024063133	0.007388507353912	0.047343095964682	0.062591464811654	1
rs67008751	RAG1	0.149087283333333	0.046097493080538	0.037813707633854	0.036988483714777	0.021518962430356	0.042454169141446	0.071721102309254	0.016406691802793	0.055174937402965	0.023302059874356	0.034943254394886	1
rs7107464	RAG1	0.149087283333333	0.046097493080538	0.090084110853342	0.080192541766078	0.088142545491079	0.13100301520244	0.117032551229798	0.05240870729609	0.127193177088964	0.000213688339461	0.124486660412827	1
rs7119197	RAG1	0.149087283333333	0.046097493080538	0.029935564080334	0.018883540969513	0.039664677869864	0.022086807159904	0.007430995176032	0.025485592440189	0.03425348920843	0.036401102411864	0.055278307406875	1
rs72941528	RAG1	0.149087283333333	0.046097493080538	0.017898344013017	0.00776960502364	0.018446387463898	0.031385373304337	0.014611501956687	0.020474628558314	0.022749530255046	0.011223793200411	0.016525932341806	1
rs78554499	RAG1	0.149087283333333	0.046097493080538	0.021698931347821	0.011331853844265	0.024682900865711	0.012142345804555	0.008534074414116	0.003118899341237	0.052817588571472	0.054251517741329	0.00671227019988	1
rs78967763	RAG1	0.149087283333333	0.046097493080538	0.023941093928492	0.019956943302933	0.002761034583595	0.00893017386251	0.002340004378056	0.01575065465468	0.020820883006783	0.079463626001253	0.041505431638126	1
rs7939136	RAG1	0.149087283333333	0.046097493080538	0.087943476568787	0.069634315614119	0.090274834205521	0.129434520585156	0.108922279056955	0.048454499549172	0.128169047478902	0.006354477752321	0.122303838308149	1
rs1062250	SNRNP70	0.153387445	0.050206742389426	0.042068071912449	0.036993887743147	0.020234095497206	0.038394557102732	0.068062866112445	0.015153954739921	0.1190392527489	0.021118331709457	0.017547629645786	1
rs112850157	SNRNP70	0.153387445	0.050206742389426	0.050843384727396	0.035214421618047	0.065298909679565	0.052369963429975	0.068054996221981	0.016604704400258	0.067987022821835	0.062426041977706	0.038791017669799	1
rs12974005	SNRNP70	0.153387445	0.050206742389426	0.057256549131613	0.042323927225812	0.050618188411614	0.059526015088164	0.083438880300916	0.023377830637742	0.088038475202217	0.04432418075195	0.06640489543449	1
rs3795055	SNRNP70	0.153387445	0.050206742389426	0.06870608140985	0.065703921305551	0.005380066184896	0.126723677336877	0.102944283096219	0.073919898950957	0.054173622343076	0.013979362124102	0.106823819937119	1
rs3795056	SNRNP70	0.153387445	0.050206742389426	0.045149225140804	0.106283750520427	0.115042810216885	0.02361754244988	0.031282885389816	0.019925675682835	0.011891178737662	0.041318929709196	0.01183102841973	1
rs62127924	SNRNP70	0.153387445	0.050206742389426	0.066273701454321	0.072948395139342	0.043704991044599	0.090283109771387	0.085892433102767	0.073743641310199	0.078388227091013	0.00646023988776	0.078768574287503	1
rs73046792	SNRNP70	0.153387445	0.050206742389426	0.043829893132026	0.066049507466333	0.040369084251024	0.009190291475989	0.039242749132227	0.005420136599618	0.09911263155152	0.040942285684257	0.050312458895236	1
rs734570	SNRNP70	0.153387445	0.050206742389426	0.02752703220695	0.024136763695527	0.060924012995345	0.036097581477388	0.038085423945152	0.012948593743066	0.019974061484005	0.027077185461785	0.000972634853332	1
rs11170553	AMHR2	0.156666666666667	0.078837019242107	0.078837019242107	0.046779847951613	0.070055670372058	0.093621009899004	0.080287418810512	0.068506001803552	0.088089260214703	0.032389572645056	0.150967372240353	0.819429996050015
rs61731432	OR1F1	0.158699166666667	0.07466361985285	0.07466361985285	0.097148922807266	0.079589399418081	0.043581123092251	0.092980210273758	0.066251007781174	0.071490171684783	0.138752602619711	0.007515521145774	1
rs80267077	TBKBP1	0.161906971666667	0.06448957914874	0.06448957914874	0.009600361551521	0.09832553760318	0.043991186588931	0.073144398117948	0.048370494269808	0.073333281073648	0.070250509448819	0.098900864536061	1
rs1005107	CCL23	0.163380098333333	0.038113982855728	0.038113982855728	0.021398349109589	0.034944736905093	0.044783971710584	0.077466047380591	0.017818466749428	0.062674297642818	0.013684459112499	0.032141534235224	1
rs10223180	AGXT2	0.16724813	0.039847282329028	0.040794696541632	0.028783255875857	0.000612159899212	0.075853020419839	0.027133688941713	0.040738369120759	0.037378481475402	0.048526852220761	0.067331744379511	1
rs10521022	AGXT2	0.16724813	0.039847282329028	0.036883322081856	0.0429645259768	0.009113369205748	0.017391004551136	0.036027942388245	0.039191161238053	0.06279767686441	0.047630843136108	0.03995005329435	1
rs111978325	AGXT2	0.16724813	0.039847282329028	0.049597729077946	0.019341522552194	0.052001997173239	0.067626767150026	0.03009253492097	0.043269763754177	0.083128649146358	0.025625710134271	0.075694887792338	1
rs11950974	AGXT2	0.16724813	0.039847282329028	0.045250550935922	0.070445454185075	0.016180978247182	0.021995231661301	0.055880015202791	0.037920734638254	0.07473337702674	0.02831144273331	0.05653717379272	1
rs12519332	AGXT2	0.16724813	0.039847282329028	0.04085638606001	0.090802053778486	0.009125199879086	0.010403270049512	0.076330237635771	0.023789201138534	0.068056857804136	0.02325062943661	0.025093638757942	1
rs13170299	AGXT2	0.16724813	0.039847282329028	0.028409044670465	0.021423640430911	0.026577374492699	0.019077175973182	0.026513428472014	0.008799979557411	0.016395762382906	0.09719909544096	0.011285900613635	1
rs13360881	AGXT2	0.16724813	0.039847282329028	0.032578693141479	0.024219375362392	0.031247597582535	0.032322354002769	0.029580253603396	0.047441106018552	0.028438509269105	0.048661110860746	0.018719238432338	1
rs140462536	AGXT2	0.16724813	0.039847282329028	0.010479758677149	0.001112996757989	0.005464662145461	0.01047726580464	0.003791278446296	0.002518180105242	0.013780807652258	0.019002747790296	0.02769013071501	1
rs148387068	AGXT2	0.16724813	0.039847282329028	0.036257270936408	0.002504020734592	0.01269485530838	0.013796967164034	0.06666636266365	0.06003197652798	0.016550427647354	0.115434770794582	0.002378786650692	1
rs163838	AGXT2	0.16724813	0.039847282329028	0.033493214563537	0.045032138219793	0.056462403814299	0.02152133617095	0.00062065118169	0.045402471815457	0.044034871691771	0.008055800226748	0.046816043387589	1
rs163841	AGXT2	0.16724813	0.039847282329028	0.044688694975866	0.022482169144234	0.039211510433464	0.068082394737958	0.094237598053	0.082985546810893	0.026821022588591	0.013798157661968	0.009891160376818	1
rs16899972	AGXT2	0.16724813	0.039847282329028	0.03738555414835	0.006347629896558	0.031455172304867	0.051275627520942	0.067986669457646	0.005398805859532	0.036566008824634	0.053184242944358	0.046870276378263	1
rs171081	AGXT2	0.16724813	0.039847282329028	0.041420698797622	0.048218895732695	0.028566896239056	0.002919071771569	0.056419513128151	0.072412810604021	0.034286319356788	0.0793642148421	0.009177868706598	1
rs17306298	AGXT2	0.16724813	0.039847282329028	0.043084206846038	0.022895294603034	0.006020983474922	0.063019364792072	0.023261916772719	0.050549925455483	0.038120170962136	0.072679580394196	0.068126418313739	1
rs34248297	AGXT2	0.16724813	0.039847282329028	0.033996407965717	0.021445687763331	0.020718311278223	0.011316700908698	0.03821765715825	0.03538945625088	0.018084758675655	0.118517876327223	0.008280815363475	1
rs344148	AGXT2	0.16724813	0.039847282329028	0.03639285907377	0.003396274080608	0.020579427876958	0.024607692523215	0.034805164983755	0.021583590053633	0.061835768513339	0.092199476222362	0.03213547833629	1
rs344516	AGXT2	0.16724813	0.039847282329028	0.022505937617151	0.005151500441147	0.013896369712669	0.020306300201546	0.01273338119192	0.00980518973389	0.011523309761792	0.066717829700065	0.03991362019418	1
rs37369	AGXT2	0.16724813	0.039847282329028	0.064411461000312	0.051945173982523	0.037841488474485	0.099380201893197	0.074429514857404	0.029249075164413	0.050893156738892	0.06078163179531	0.11077144509627	1
rs40201	AGXT2	0.16724813	0.039847282329028	0.054051138203626	0.046487382480867	0.008663378916621	0.076107191371838	0.051649155982279	0.02203452135291	0.058111877701218	0.083322276094833	0.086033321728443	1
rs4703491	AGXT2	0.16724813	0.039847282329028	0.024669103918773	0.024568167292325	0.02953585217633	0.056442363359629	0.022240175210537	0.018926946528415	0.030124995059541	0.003396153637118	0.012118178086292	1
rs62357033	AGXT2	0.16724813	0.039847282329028	0.052584377923198	0.050454544856902	0.05142739781986	0.059770113611	0.072372249730664	0.08297356248296	0.048203542736132	0.047072900152682	0.008400711995386	1
rs77266500	AGXT2	0.16724813	0.039847282329028	0.039821537668079	0.038491329657245	0.009159518951097	0.000562107539853	0.096207978200742	0.062965223123668	0.03561965880901	0.072958350422008	0.002608134641007	1
rs7737763	AGXT2	0.16724813	0.039847282329028	0.039554093204459	0.042548746725774	0.016116123767757	0.023929971913525	0.038407961280687	0.092346804759349	0.004159432279611	0.032011356701409	0.066912348207563	1
rs78167129	AGXT2	0.16724813	0.039847282329028	0.045757556832124	0.060229520207553	0.049326053109049	0.020958474902826	0.099276057212085	0.030266496969951	0.027676084011574	0.052581399443273	0.025746368800685	1
rs78764512	AGXT2	0.16724813	0.039847282329028	0.039821537668079	0.038491329657245	0.009159518951097	0.000562107539853	0.096207978200742	0.062965223123668	0.03561965880901	0.072958350422008	0.002608134641007	1
rs9292570	AGXT2	0.16724813	0.039847282329028	0.06128350802516	0.068272058183415	0.054643752386896	0.041951968963245	0.097925418788627	0.091102267846874	0.032715273719963	0.01255354143983	0.091103782872431	1
rs146012156	LYPLA1	0.174131705	0.044002563561266	0.078402746847497	0.145213494029909	0.093128921616311	0.051981814474794	0.095143763580674	0.04569080703298	0.053083418333338	0.069745530171581	0.073234225540391	1
rs34317314	LYPLA1	0.174131705	0.044002563561266	0.038033962663311	0.001766131472891	0.043060076303093	0.04490363524757	0.006870372409418	0.027751916995086	0.059707481947728	0.010104968098529	0.110107118832175	1
rs35292579	LYPLA1	0.174131705	0.044002563561266	0.031424109730402	0.028014602745135	0.006148297969953	0.051068115397156	0.003927050410245	0.039564136218829	0.021421212536725	0.065939327289291	0.035310135275886	1
rs4480103	LYPLA1	0.174131705	0.044002563561266	0.033985344689069	0.050612495794424	0.0422414666234	0.057627056165333	0.005162795547181	0.020796696375307	0.002588505023141	0.0505739275925	0.042279814391265	1
rs75414323	LYPLA1	0.174131705	0.044002563561266	0.038166653876048	0.016923358526701	0.103463615378597	0.023532611099525	0.029578674397176	0.050208401488775	0.020370039864391	0.040758862118778	0.020497668134445	1
rs6590057	OR8D1	0.176331286666667	0.087822273187245	0.087822273187245	0.119158372803905	0.023687129319728	0.085969057959243	0.071267832597556	0.115748282113954	0.105301727189964	0.046565046508851	0.134880737004756	1
rs111642869	ATP6V1E1	0.184230303333333	0.060317124055636	0.052200610029849	0.023506133806281	0.05756248969721	0.017878379545692	0.095705637067693	0.061863157353892	0.060632635849835	0.042371206572452	0.058085240345738	1
rs112155592	ATP6V1E1	0.184230303333333	0.060317124055636	0.068025221549298	0.016930772858385	0.025896604322527	0.084698645670455	0.094210932512206	0.08886629166956	0.06735753549342	0.059742068233502	0.106498921634328	1
rs12162752	ATP6V1E1	0.184230303333333	0.060317124055636	0.061024281769403	0.052178663156449	0.036490607735548	0.038859104593769	0.087243616156473	0.066710379705587	0.077526688828293	0.083588942926524	0.045596251052579	1
rs13053258	ATP6V1E1	0.184230303333333	0.060317124055636	0.077141555582634	0.069264127707665	0.046988796527194	0.062662119685841	0.131141982782297	0.080811350031258	0.05880342949855	0.076577435371867	0.090883203056404	1
rs17809319	ATP6V1E1	0.184230303333333	0.060317124055636	0.068025221549298	0.016930772858385	0.025896604322527	0.084698645670455	0.094210932512206	0.08886629166956	0.06735753549342	0.059742068233502	0.106498921634328	1
rs2072555	ATP6V1E1	0.184230303333333	0.060317124055636	0.06120466932248	0.012369847529427	0.033291834526959	0.052386426084	0.078999948405094	0.085274069292772	0.102160037668522	0.072891313207835	0.052263877865231	1
rs2111348	ATP6V1E1	0.184230303333333	0.060317124055636	0.045426630909786	0.047018386059685	0.010879950136437	0.088044921147745	0.003725059475861	0.050567463400436	0.014069546348552	0.099492048959152	0.049615671750418	1
rs2287228	ATP6V1E1	0.184230303333333	0.060317124055636	0.100217793332951	0.110018640026042	0.082251936606059	0.074650329310254	0.144501117927864	0.123663040700653	0.136042057922121	0.045839873861159	0.08477535030946	1
rs28836782	ATP6V1E1	0.184230303333333	0.060317124055636	0.052200610029849	0.023506133806281	0.05756248969721	0.017878379545692	0.095705637067693	0.061863157353892	0.060632635849835	0.042371206572452	0.058085240345738	1
rs34919116	ATP6V1E1	0.184230303333333	0.060317124055636	0.061024281769403	0.052178663156449	0.036490607735548	0.038859104593769	0.087243616156473	0.066710379705587	0.077526688828293	0.083588942926524	0.045596251052579	1
rs36060604	ATP6V1E1	0.184230303333333	0.060317124055636	0.077141555582634	0.069264127707665	0.046988796527194	0.062662119685841	0.131141982782297	0.080811350031258	0.05880342949855	0.076577435371867	0.090883203056404	1
rs4819457	ATP6V1E1	0.184230303333333	0.060317124055636	0.044039304878088	0.008874905429815	0.007422921137413	0.043607486301765	0.054805242837223	0.072476288889549	0.008587952490187	0.104409259886183	0.05213038205257	1
rs4819608	ATP6V1E1	0.184230303333333	0.060317124055636	0.034708479525561	0.020831501518112	0.032103471794063	0.048546110352217	0.043548721319217	0.015934873923404	0.03038092760851	0.062032595919803	0.024289633769166	1
rs5746440	ATP6V1E1	0.184230303333333	0.060317124055636	0.061024281769403	0.052178663156449	0.036490607735548	0.038859104593769	0.087243616156473	0.066710379705587	0.077526688828293	0.083588942926524	0.045596251052579	1
rs5747248	ATP6V1E1	0.184230303333333	0.060317124055636	0.024811986738795	0.076652588162865	0.045319968437158	0.000358552035087	0.022797577925321	0.003496681677487	0.037771132472992	0.001259479252318	0.01083991394713	1
rs5747251	ATP6V1E1	0.184230303333333	0.060317124055636	0.061024281769403	0.052178663156449	0.036490607735548	0.038859104593769	0.087243616156473	0.066710379705587	0.077526688828293	0.083588942926524	0.045596251052579	1
rs5992074	ATP6V1E1	0.184230303333333	0.060317124055636	0.02128687204033	0.03816730353474	0.027489189113436	0.041690993968479	0.036857317016526	0.002019113892992	0.02170966914612	0.000419197688878	0.001942191961468	1
rs5992076	ATP6V1E1	0.184230303333333	0.060317124055636	0.106114735136773	0.144629967902637	0.104119275862226	0.110416571948567	0.137474966641943	0.151064819712198	0.095409552712821	0.004743261398944	0.101059464914845	0.812960931619353
rs5992080	ATP6V1E1	0.184230303333333	0.060317124055636	0.099842319571803	0.122639642250504	0.101613985827117	0.112757415777759	0.133230823851838	0.144580088888497	0.091452946029374	0.000539709400025	0.091923944549306	1
rs5992751	ATP6V1E1	0.184230303333333	0.060317124055636	0.035339810813504	0.035504125241138	0.045425984922612	0.00592207786782	0.021632985588758	0.029613356271061	0.032963958671398	0.092007805672693	0.019648192272554	1
rs5992759	ATP6V1E1	0.184230303333333	0.060317124055636	0.068025221549298	0.016930772858385	0.025896604322527	0.084698645670455	0.094210932512206	0.08886629166956	0.06735753549342	0.059742068233502	0.106498921634328	1
rs62238857	ATP6V1E1	0.184230303333333	0.060317124055636	0.061811874016835	0.031382191084485	0.035419333406568	0.081040760430266	0.077119243639194	0.078746504492006	0.067649645992481	0.025416421463935	0.097720891625741	1
rs73391495	ATP6V1E1	0.184230303333333	0.060317124055636	0.065991211490705	0.003299682870158	0.025400703295223	0.088940066480248	0.094005273950309	0.088033399306878	0.067673914253601	0.051638597540879	0.108938054228339	1
rs9605348	ATP6V1E1	0.184230303333333	0.060317124055636	0.039573547815796	0.062616272034534	0.038907794739212	0.044032645303498	0.020553357028712	0.049279488305527	0.000788328843759	0.068227132687952	0.032183363583173	1
rs9605349	ATP6V1E1	0.184230303333333	0.060317124055636	0.060701742847028	0.052135285593819	0.062313879779458	0.022495729324361	0.106883478323175	0.060833303848699	0.075537037650356	0.043958228750279	0.061456999506075	1
rs117347074	WEE1	0.188556043333333	0.047125453783126	0.049355317235289	0.065042791227484	0.029537740708153	0.060532117904216	0.018203591022073	0.020648821363893	0.040565022400403	0.103414739068816	0.05689771418727	1
rs117860371	WEE1	0.188556043333333	0.047125453783126	0.043677063498264	0.049196370366712	0.038109704365914	0.045654852131282	0.087364635393286	0.012876243125831	0.051639979318964	0.060069702634262	0.004505020649857	1
rs4910480	WEE1	0.188556043333333	0.047125453783126	0.039805012593312	0.004766293963786	0.012456709088384	0.082118505869728	0.027717966306972	0.027844831922089	0.026379936794495	0.05806720323639	0.07908865356465	1
rs79189709	WEE1	0.188556043333333	0.047125453783126	0.05566442180564	0.091593287950948	0.005546322843456	0.045801880369629	0.029861827377791	0.043418549850873	0.046624805990376	0.125280329625295	0.057188370436752	1
rs17208239	IRS1	0.19073034	0.05254226551192	0.06773347890951	0.047785957250954	0.104477753936178	0.043235404174461	0.079850667241324	0.108640082251458	0.090903456751105	0.051205619254166	0.015768890416437	1
rs17208470	IRS1	0.19073034	0.05254226551192	0.027385025457145	0.033231384842043	0.041096433722492	0.015748651241373	0.001194126963052	0.029542993769605	0.044839392502265	0.016348103823307	0.037079116793025	1
rs1801278	IRS1	0.19073034	0.05254226551192	0.061173481886457	0.080696871997604	0.029016803249338	0.099967462463186	0.065382900835346	0.001741763495594	0.08661535560549	0.044890954698751	0.081075742746348	1
rs28695886	IRS1	0.19073034	0.05254226551192	0.049823763386853	0.095117619947174	0.098451028557286	0.034137140191807	0.049090596675276	0.025451573435915	0.014303266599731	0.033915892993388	0.048122988694248	1
rs56171406	IRS1	0.19073034	0.05254226551192	0.04618024111055	0.043040715584226	0.092180026937947	0.022257389512052	0.058064722004332	0.036376849136335	0.038449812351298	0.040275172298463	0.03879724105975	1
rs72965937	IRS1	0.19073034	0.05254226551192	0.088269991903512	0.079672852886277	0.07488441328536	0.120844651411484	0.14450940258351	0.103877810499264	0.087982710684263	0.014737698938296	0.079650394939639	1
rs9282766	IRS1	0.19073034	0.05254226551192	0.02722987592941	0.023887755060327	0.025659167428418	0.001135423511357	0.008688107053487	0.023204684915051	0.094269792418	0.003592286298663	0.037401790749974	1
rs12550092	COX6C	0.19511633	0.048109882370719	0.028134602504777	0.004193353699177	0.013461898818293	0.013781413604821	0.021622796666054	0.02013013405622	0.059181586342489	0.081535276144136	0.011170360707029	1
rs72676270	COX6C	0.19511633	0.048109882370719	0.068633896817169	0.073271772683206	0.036336254663589	0.036499063197134	0.066457692527888	0.078425798503674	0.079297960028328	0.081131325907656	0.09765130702588	1
rs74878727	COX6C	0.19511633	0.048109882370719	0.047561147790211	0.057468164118833	0.02275575790179	0.075164431675527	0.02951038492304	0.059496347935818	0.050295319975465	0.012536184558019	0.073262591233197	1
rs61759399	PGF	0.198751913333333	0.07059145432857	0.07059145432857	0.039678405784161	0.036705841683837	0.099232944479214	0.056398964722953	0.131963849168888	0.048753407592743	0.045540434453322	0.106457786743445	1
rs11749966	HSPA4	0.201661676666667	0.051807281828886	0.030214227714159	0.033718371206341	0.050549631230211	0.045004920564832	0.051888904479785	0.019245816974011	0.01205095629116	0.024432127277725	0.004823093689206	1
rs11960139	HSPA4	0.201661676666667	0.051807281828886	0.033167237783225	0.025029472565027	0.014756790571962	0.023034809356611	0.065917459623801	0.016993247053233	0.046252105440734	0.007882571674403	0.065471445980031	1
rs13161158	HSPA4	0.201661676666667	0.051807281828886	0.040314146845189	0.003292829441696	0.03659716445561	0.085883230431388	0.062928537580257	0.059469451054665	0.043676829564948	0.019825762667412	0.010839369565533	1
rs4382161	HSPA4	0.201661676666667	0.051807281828886	0.027775129424344	0.010758214557012	0.038157034717774	0.041692205871422	0.021370525911316	0.030150986683483	0.041907283143868	0.012689117916771	0.025475666593104	1
rs4616886	HSPA4	0.201661676666667	0.051807281828886	0.059051536563399	0.101536472144569	0.020871815071691	0.041438318242012	0.09818378533208	0.07219896220877	0.080188014749941	0.010931915196861	0.047063009561267	1
rs55747751	HSPA4	0.201661676666667	0.051807281828886	0.026479989156783	0.051287353142655	0.034786622216679	0.003249189026043	0.020492705739626	0.02179414707961	0.027643149676652	0.042851207008397	0.009735539364603	1
rs62375214	HSPA4	0.201661676666667	0.051807281828886	0.103799364983424	0.1281518450996	0.139199800332678	0.08090828633898	0.133337951715705	0.094491856360936	0.078895697386306	0.118077883764252	0.057331598868936	1
rs6898249	HSPA4	0.201661676666667	0.051807281828886	0.105536619214854	0.128241369842368	0.142336792736168	0.083508803620605	0.13244745599958	0.097091094135387	0.076775438072536	0.123597612878282	0.060294386433909	1
rs74492166	HSPA4	0.201661676666667	0.051807281828886	0.048434131531673	0.041106779298217	0.072132310245043	0.037746124226016	0.043678466400966	0.056307252140788	0.064353594282723	0.036253224691736	0.035895300967895	1
rs7730747	HSPA4	0.201661676666667	0.051807281828886	0.042273748481349	0.063007422157016	0.004651403903851	0.03926760184184	0.042442050934492	0.061761557299288	0.063782235730348	0.009635459389372	0.053642256594586	1
rs77319646	HSPA4	0.201661676666667	0.051807281828886	0.052833968419346	0.093200662786972	0.026626036819318	0.02982635541424	0.08917737334012	0.065658487266283	0.075243906965299	0.009234256690233	0.033704668072301	1
rs41276440	POLR3F	0.211408051666667	0.035343985059873	0.061102622501814	0.0413404172778	0.000168016093343	0.019078891402501	0.095620068463553	0.10705317350612	0.110364072640805	0.105215370766565	0.009980969863821	1
rs6105927	POLR3F	0.211408051666667	0.035343985059873	0.025432955971145	0.035392319264165	0.042551888258217	0.014141758173115	0.026976861541451	0.002069607416558	0.000477202696115	0.020865029079515	0.060988981340024	1
rs73108909	POLR3F	0.211408051666667	0.035343985059873	0.021545575539037	0.023432562361578	0.032514756275561	0.018522675683946	0.041403446669507	0.004566281082101	0.040785546029582	0.003556205636706	0.007583130573319	1
rs73123170	POLR3F	0.211408051666667	0.035343985059873	0.033294786227497	0.054666827065603	0.043082016360491	0.018769320164049	0.025163317618532	0.021735601715146	0.034458428749524	0.04183804695314	0.026644731193495	1
rs112761126	NUDT19	0.214550125	0.069050063381308	0.095879300684261	0.15360123107056	0.085243578029452	0.083083221077376	0.19051763152932	0.09690631560906	0.096724373708366	0.02789753168611	0.033060522763846	0.022164868581824
rs113526352	NUDT19	0.214550125	0.069050063381308	0.061704765399808	0.09696990944254	0.029913900752906	0.07387836346629	0.108345269119025	0.085086418831663	0.080663505448808	0.003946861243906	0.014833894893323	1
rs35292171	NUDT19	0.214550125	0.069050063381308	0.060325540175277	0.061476776634364	0.029669879195128	0.089466420020719	0.05562562377601	0.081101994403763	0.077544791424117	0.010772852856928	0.076945983091191	1
rs35709439	NUDT19	0.214550125	0.069050063381308	0.063670355323596	0.101626707772817	0.0077619722062	0.074679370170863	0.146087121517102	0.067079358260663	0.09003804761348	0.003153049005424	0.018937216042216	1
rs4805801	NUDT19	0.214550125	0.069050063381308	0.063670355323596	0.101626707772817	0.0077619722062	0.074679370170863	0.146087121517102	0.067079358260663	0.09003804761348	0.003153049005424	0.018937216042216	1
rs10484798	IL22RA2	0.217725008333333	0.030861084961893	0.035582990094553	0.034781324576259	0.033834909293566	0.057998592407505	0.011782944379622	0.005308971012963	0.068955162979526	0.055146764630134	0.016855251476846	1
rs202568	IL22RA2	0.217725008333333	0.030861084961893	0.02647164615969	0.000647296003159	0.02138142589112	0.001617424198776	0.026350671094153	0.031084235482793	0.064113060904803	0.014724504211923	0.051854551490794	1
rs28362847	IL22RA2	0.217725008333333	0.030861084961893	0.034524171897079	0.034997188325414	0.034620604615735	0.067377101218186	0.00500071847471	0.004685408352641	0.056896844962918	0.055036430321689	0.017579078905337	1
rs28362848	IL22RA2	0.217725008333333	0.030861084961893	0.028872826658128	0.021855589322717	0.028455391718923	0.051059704141065	0.021499277250108	0.029170523436046	0.009562748406309	0.016220014082484	0.053159364907371	1
rs28362852	IL22RA2	0.217725008333333	0.030861084961893	0.023609951990414	0.007948862633875	0.00646617660724	0.007668297823421	0.017295684293648	0.025736612581523	0.059588318472156	0.004212008140324	0.059963655371125	1
rs28362853	IL22RA2	0.217725008333333	0.030861084961893	0.026798139552224	0.013620548879362	0.005615257392912	0.051582306715316	0.024283956567645	0.034946678061941	0.001786311821667	0.032318394541558	0.050231662437389	1
rs9765914	IL22RA2	0.217725008333333	0.030861084961893	0.040167868381161	0.022634601352574	0.047391106224991	0.031248190507474	0.055932643439238	0.018958268702792	0.070664679530456	0.018181183020672	0.056332274271094	1
rs9333568	ADRA2B	0.218155593333333	0.064032448251266	0.064032448251266	0.087648650853205	0.056615405399732	0.060636116282749	0.029026673286631	0.096511732130022	0.0386266601567	0.060507852075194	0.082686495825894	1
rs112711963	ANGPTL4	0.225010716666667	0.050306437202267	0.021239194816748	0.022635653104875	0.022437856955751	0.01164202848308	0.019395928681287	0.000778468454744	0.061539292559115	0.024039392962374	0.007444937332755	1
rs117760119	ANGPTL4	0.225010716666667	0.050306437202267	0.079373679587787	0.063600296525531	0.052973213937251	0.058581043107528	0.07124702389625	0.099637973973546	0.120974578044738	0.055040713638908	0.112934593578546	1
rs12207198	TTK	0.230202585	0.054589517888984	0.075725432987209	0.082022266977871	0.021140152719403	0.125903947386858	0.08909297096531	0.014670488626002	0.083984838320955	0.045041195547524	0.143947603353747	1
rs151655	TTK	0.230202585	0.054589517888984	0.03345360279076	0.00313028425362	0.078419877648963	0.02340299500528	0.063978001124294	0.008648058586111	0.058336585909199	0.017104810098902	0.014608209699707	1
rs11558492	GNPAT	0.230612691666667	0.040649888546338	0.065456508512228	0.09796915771004	0.058820298267453	0.001292173938041	0.115700885884558	0.070460476205975	0.142430174806028	0.006337296674254	0.030641604611473	1
rs61828902	GNPAT	0.230612691666667	0.040649888546338	0.045332407336062	0.06502246950384	0.011986255600295	0.001836314875146	0.089620837553858	0.04623851036848	0.097202250741444	0.027445242247727	0.023307377797703	1
rs6702011	GNPAT	0.230612691666667	0.040649888546338	0.011160749790725	0.015157556516358	0.003013361129485	0.002168023041758	0.002660399711123	0.020433510842121	0.021319871221826	0.01373690918808	0.010796366675045	1
rs2070695	HSP90AB1	0.231370986666667	0.044954160698035	0.040382243148154	0.052941348600559	0.007015999704808	0.089541733339428	0.055341713865371	0.026501176062307	0.0222069519121	0.011596443757265	0.057912577943398	1
rs34083426	HSP90AB1	0.231370986666667	0.044954160698035	0.036726765529389	0.053652074063611	0.020052528113833	0.030653052824717	0.04755943686123	0.028031128411693	0.073086604318817	0.03994311854272	0.000836181098495	1
rs35074133	HSP90AB1	0.231370986666667	0.044954160698035	0.061404550740841	0.050594230538263	0.043802833595923	0.088110068360109	0.039493198861622	0.067895133309707	0.08535486842933	0.017481322035286	0.098504750796489	1
rs35318214	HSP90AB1	0.231370986666667	0.044954160698035	0.050464995452668	0.090771829336337	0.045275938979741	0.012379489243506	0.089442111046293	0.053010763069138	0.064824695877496	0.02902463364066	0.018990502428176	1
rs6458376	HSP90AB1	0.231370986666667	0.044954160698035	0.046392023573393	0.108833033794653	0.011743145304054	0.051687126935704	0.002501991485241	0.029245280588114	0.036665219710072	0.028991575538484	0.101468815230824	1
rs7768729	HSP90AB1	0.231370986666667	0.044954160698035	0.034354385743762	0.071781453225141	0.021061290503169	0.012770141809402	0.013078225051166	0.025135023644936	0.059512754391608	0.008555521401192	0.062940675923485	1
rs117014595	BET1	0.234951718333333	0.048147830988116	0.018995534409329	0.017933540612605	0.020199203851946	0.022059524091532	0.018087498106894	0.019867432226398	0.003968047521491	0.036988801235265	0.012860227628504	1
rs78765043	BET1	0.234951718333333	0.048147830988116	0.077300127566902	0.101731336364163	0.092337312413412	0.068340590272438	0.100652813953396	0.118136193741789	0.027181728560145	0.063693514222104	0.046327531007768	1
rs116768783	GHR	0.236065988333333	0.04175401900417	0.036655242886809	0.037259515320852	0.078374470359624	0.01713784665497	0.012975873185842	0.016427128159122	0.028092863272314	0.073923973840875	0.029050272300874	1
rs11748224	GHR	0.236065988333333	0.04175401900417	0.02393439108394	0.045788540870102	0.04955781907851	0.017815277042293	0.019360288290039	0.032521923992289	0.008003982086847	0.016250133294737	0.002177164016705	1
rs11957616	GHR	0.236065988333333	0.04175401900417	0.063829746245343	0.097227463203024	0.019085167219765	0.065096286200839	0.072832569671013	0.080701610242777	0.043907228686809	0.070602498191623	0.061185146546897	1
rs12153009	GHR	0.236065988333333	0.04175401900417	0.060355575859128	0.034969657766117	0.018800176212757	0.111722203915463	0.092077769949926	0.087374763053688	0.055484857369863	0.006645629990507	0.075769548614705	1
rs12515626	GHR	0.236065988333333	0.04175401900417	0.067715021299647	0.062415843703811	0.062524320828781	0.123649724142896	0.069177938608999	0.09024084215079	0.072974381500366	1.07468046210082E-05	0.060726372656913	1
rs13162596	GHR	0.236065988333333	0.04175401900417	0.025642454370914	0.025938526374939	0.038808159230281	0.028010956756034	0.028093434884675	0.035440093669018	0.008745902496982	0.034068863769544	0.006033697785834	1
rs13166255	GHR	0.236065988333333	0.04175401900417	0.061375276100192	0.053072739335949	0.031959714171754	0.126821982799208	0.059861988678541	0.110449344228997	0.037760721069388	0.008776659547163	0.062299058970537	1
rs13184352	GHR	0.236065988333333	0.04175401900417	0.044062946104469	0.034829426006613	0.004589983004036	0.096025434176085	0.035371688744656	0.049718896425225	0.037036765630493	0.035835395635736	0.059095979212907	1
rs144561552	GHR	0.236065988333333	0.04175401900417	0.047241489508898	0.07596759995835	0.007373845312828	0.044747242285539	0.059060511137339	0.079690973481977	0.070112752717834	0.024197958542464	0.016781032634853	1
rs144623431	GHR	0.236065988333333	0.04175401900417	0.032479230018801	0.094530200837336	0.072624274808819	0.01266845727386	0.017435418170215	0.009974345474206	0.022886972319667	0.015016291469289	0.014697879797017	1
rs148752319	GHR	0.236065988333333	0.04175401900417	0.038709652103636	0.013014680972369	0.049383526978413	0.060429098764581	0.021873571368522	0.031522884055998	0.009722180388059	0.056379882700883	0.067351391600266	1
rs1509460	GHR	0.236065988333333	0.04175401900417	0.066726041672835	0.077881441397821	0.005384025051795	0.137202958974416	0.079365652450061	0.094609779908873	0.04518861978838	0.002511980076728	0.091663875734607	1
rs17230998	GHR	0.236065988333333	0.04175401900417	0.024001750424606	0.029416864969377	0.042497033543733	0.024577725460325	0.030687237951553	0.006966976959844	0.003143906948237	0.052830071258029	0.00189418630575	1
rs17574650	GHR	0.236065988333333	0.04175401900417	0.052854973191996	0.050825696278583	0.056425010519943	0.077216889957558	0.071172173602706	0.049529838801649	0.068836870486999	0.010340657281108	0.038492648607421	1
rs17575164	GHR	0.236065988333333	0.04175401900417	0.044825810390426	0.053130649405958	0.008344224725601	0.081490357705999	0.057685177026814	0.045375501604481	0.03928218895579	0.015222514226452	0.058075869472308	1
rs187131853	GHR	0.236065988333333	0.04175401900417	0.037425121583428	0.045080116910842	0.083926164982367	0.01341536742177	0.023865458144868	0.010355803196385	0.023687719114387	0.032977028012691	0.066093314884118	1
rs34742008	GHR	0.236065988333333	0.04175401900417	0.015041661611298	0.008560763926193	0.002723895001938	0.00416465931276	0.012710091938809	0.008460062512999	0.007677832602842	0.028303465456857	0.047732522137983	1
rs35004902	GHR	0.236065988333333	0.04175401900417	0.017588498308115	0.025600680889949	0.010976787470676	0.00866444141942	0.007417919867205	0.003933422469546	0.011625049305878	0.022867135611989	0.049622549430258	1
rs35418208	GHR	0.236065988333333	0.04175401900417	0.039149470608136	0.018953217060993	0.018948435178262	0.080812132662468	0.032225416028485	0.045025953539129	0.035688010826494	0.035530340215726	0.046012259353531	1
rs4130113	GHR	0.236065988333333	0.04175401900417	0.077975481123288	0.077719833328204	0.034754074075565	0.127202409761071	0.115895916771032	0.095755009370856	0.059422966820683	0.036850640727074	0.076202998131818	1
rs4292454	GHR	0.236065988333333	0.04175401900417	0.064651257432467	0.032360224339792	0.035399165232107	0.109691889022445	0.070812156473622	0.056812425457292	0.079428002290292	0.017691999881493	0.115014196762692	1
rs4410646	GHR	0.236065988333333	0.04175401900417	0.02622459994203	0.039322291701899	0.021198305502128	0.031192935104934	0.054117973960353	0.01122232138388	0.021185795996188	0.029531064979317	0.002026110907542	1
rs4866941	GHR	0.236065988333333	0.04175401900417	0.058179982385942	0.128590015060398	0.083935173128954	0.009966004283966	0.047986957876097	0.105834300419478	0.088067095935635	0.00065620570222	0.000404106680788	1
rs4866942	GHR	0.236065988333333	0.04175401900417	0.015167716752145	0.011043000778748	0.007046644473252	0.001483604082455	0.021478189905151	0.008645367740022	0.007918142143963	0.012885332918898	0.050841451974672	1
rs5025611	GHR	0.236065988333333	0.04175401900417	0.032589568376931	0.040489191345783	0.016244105312625	0.068724284230338	0.02266113187531	0.019415733045307	0.031932882396089	0.010197809620295	0.051051409189701	1
rs55681913	GHR	0.236065988333333	0.04175401900417	0.070251086885482	0.078376314201535	0.08846717706092	0.075157189304273	0.112877314008206	0.07097100833621	0.111763020981847	0.006659697833335	0.017736973357526	1
rs55730643	GHR	0.236065988333333	0.04175401900417	0.021500936314062	0.040401531017861	0.020486088609573	0.013382331216277	0.056935473536872	0.001651369323112	0.016822355863916	0.016080751124332	0.006247589820555	1
rs56252470	GHR	0.236065988333333	0.04175401900417	0.035379832582754	0.025530784949917	0.044452213334218	0.028187934246127	0.046471394218881	0.012596260375929	0.039408077425945	0.031177159809044	0.055214836301972	1
rs56410109	GHR	0.236065988333333	0.04175401900417	0.028866559661346	0.011770808199044	0.048783365485545	0.028143207335023	0.025855496872726	0.056362610689135	0.026682064570271	0.008706473151886	0.024628450987141	1
rs58960035	GHR	0.236065988333333	0.04175401900417	0.048869257570676	0.002888737548576	0.032740926567051	0.06882002206817	0.071941204706644	0.078063277878047	0.026858417421562	0.067728239633702	0.041913234741659	1
rs59184964	GHR	0.236065988333333	0.04175401900417	0.053613715283606	0.044237847490428	0.045180273495866	0.100942022161841	0.052978519145593	0.079352651505513	0.055312483021935	0.000599579825388	0.050306345622287	1
rs59673872	GHR	0.236065988333333	0.04175401900417	0.024898606847836	0.006707197617656	0.061442355902268	0.018619265610861	0.035802603762541	0.010243543807693	0.02019793017278	0.011643680177564	0.034532277731323	1
rs62370649	GHR	0.236065988333333	0.04175401900417	0.066479226874497	0.039582710062366	0.002012734733091	0.108913230030682	0.098955077393804	0.110573416327885	0.106425623990943	0.011941773834364	0.053429248622838	1
rs62371988	GHR	0.236065988333333	0.04175401900417	0.054604323358778	0.040273207031961	0.000664399875034	0.0922677165949	0.092721444604801	0.066033691645835	0.047578224532945	0.008580564132813	0.088715338451939	1
rs62372042	GHR	0.236065988333333	0.04175401900417	0.056780979415531	0.028973436748204	0.045827532727266	0.105201524602976	0.063319004577491	0.078625683778456	0.05872993144823	0.023799593152117	0.049771128289504	1
rs62372049	GHR	0.236065988333333	0.04175401900417	0.04603883481683	0.017552329905794	0.030727273957561	0.052413267617524	0.068274917296457	0.013980407199411	0.046266729692089	0.043684805562678	0.095410947303129	1
rs6451620	GHR	0.236065988333333	0.04175401900417	0.038162011603607	0.01417515892991	0.031599672069484	0.060854717437541	0.022415542089487	0.048170325203172	0.009440062055765	0.041459245053038	0.077181369990457	1
rs6887528	GHR	0.236065988333333	0.04175401900417	0.031093422535408	0.004595147229606	0.04017697600747	0.052383272826381	0.006094819515191	0.058886726195929	0.043123672535187	0.04043326202091	0.003053503952594	1
rs6898743	GHR	0.236065988333333	0.04175401900417	0.021567907824052	0.038825638676413	0.009378243267919	0.014075909398214	0.004853575734146	0.008799750226623	0.023359371203662	0.032921270001929	0.040329504083511	1
rs72754906	GHR	0.236065988333333	0.04175401900417	0.022018680140634	0.024797926721626	0.045643141619469	0.02428039236215	0.023693882564314	0.032521923992289	0.001376505333231	0.02291024635627	0.000925422175719	1
rs72754922	GHR	0.236065988333333	0.04175401900417	0.026285159686853	0.036467200761497	0.053422063157281	0.012718093338958	0.020876569998367	0.038111108119526	0.017309515685	0.022661749554018	0.008714976880175	1
rs72754930	GHR	0.236065988333333	0.04175401900417	0.026172306346683	0.019467136538261	0.043014113481534	0.017736775953571	0.034015071616509	0.019867432226398	0.039094431150243	0.023323262178444	0.012860227628504	1
rs72754967	GHR	0.236065988333333	0.04175401900417	0.031588707257956	0.005188854612401	0.050752931720213	0.005898114157081	0.038042240282408	0.026680007482079	0.035441803721764	0.05130518910191	0.039400516985789	1
rs72754977	GHR	0.236065988333333	0.04175401900417	0.04102698333416	0.018641704022186	0.011327421283012	0.040092880788803	0.09082060951283	0.047845882792269	0.087247505633375	0.025877481193433	0.006362381447371	1
rs74714250	GHR	0.236065988333333	0.04175401900417	0.038965027709247	0.09960918297424	0.004767062318822	0.000119756969071	0.026098222993475	0.045431747333328	0.053128645326977	0.082474873120484	9.07306375747355E-05	1
rs75796515	GHR	0.236065988333333	0.04175401900417	0.044502926372341	0.061335252297741	0.020889782905628	0.085486730466997	0.051162727573083	0.032205783091503	0.036192900096627	0.008807125886639	0.059943108660511	1
rs76435264	GHR	0.236065988333333	0.04175401900417	0.052208536952482	0.016777291760225	0.006522337838655	0.061240405359333	0.068166576117175	0.121331529401745	0.027575094728147	0.07736065526326	0.038694405151311	1
rs77034265	GHR	0.236065988333333	0.04175401900417	0.044186224639309	0.115161833081744	0.090307172944792	0.007421603021258	0.00054280508235	0.036017311287466	0.041153143664483	0.01042515652501	0.052460771507372	1
rs7716495	GHR	0.236065988333333	0.04175401900417	0.041271212391643	0.068704720174778	0.015658609317027	0.088348362441769	0.038357373468834	0.027948324080941	0.037434312146139	0.013943419890567	0.03977457761309	1
rs7718962	GHR	0.236065988333333	0.04175401900417	0.045519448939888	0.06070766164365	0.011008243698138	0.082657537322058	0.051733748875055	0.042165410344454	0.037164398894881	0.021172202533641	0.057546388207226	1
rs77918486	GHR	0.236065988333333	0.04175401900417	0.025314212397509	0.032513320555245	0.046473403990994	0.028746384090045	0.027279332827366	0.009528218859667	0.006314287899273	0.046575922590007	0.005082828367473	1
rs78007136	GHR	0.236065988333333	0.04175401900417	0.047792339519054	0.11551664303316	0.085757069467826	0.004151537748875	0.014762097351587	0.035556362210908	0.056308384990389	0.01697615020545	0.053310471144234	1
rs80055753	GHR	0.236065988333333	0.04175401900417	0.053601580573339	0.011712607159984	0.026057409576907	0.099851744073151	0.076033310908811	0.089709269425651	0.057082091411197	0.023589063479629	0.044777148551381	1
rs2236350	IRF9	0.236773031666667	0.046381677200328	0.046381677200328	0.057177591535533	0.011944547797663	0.035583770765992	0.097159885976879	0.064049892784133	0.084762142644448	0.004113724393371	0.016261861704606	1
rs140107154	NDUFB3	0.237432408333333	0.056160898353422	0.046368709432581	0.053176488629751	0.00150236484565	0.001551011294604	0.04067543188354	0.01526426815439	0.088144716956162	0.124334218356659	0.046301175339896	1
rs143319707	NDUFB3	0.237432408333333	0.056160898353422	0.065953087274262	0.081646640544274	0.100695384659722	0.053292048009801	0.038278798915456	0.070217952894875	0.030891226689925	0.086720381459866	0.06588226502018	1
rs11626979	PAPOLA	0.239095836666667	0.033978370229175	0.012845227470463	0.00021414013477	0.002667951045901	0.007941516079959	0.004692769885381	0.006789278512732	0.005575026882517	0.004496407892151	0.070384729330291	1
rs4905504	PAPOLA	0.239095836666667	0.033978370229175	0.041189511024982	0.013906334262227	0.039922224029662	0.011215113830491	0.098876674843521	0.059267590484494	0.094444834600741	0.008613082645875	0.003270233502846	1
rs55747410	PAPOLA	0.239095836666667	0.033978370229175	0.039815826825797	0.02219107473561	0.025516360070596	0.03638939271842	0.054470358092736	0.052325949619272	0.07505204548927	0.051979943140999	0.00060149073947	1
rs72706855	PAPOLA	0.239095836666667	0.033978370229175	0.028196978348149	0.034541197225602	0.057159687567821	0.003590825277163	0.022657977447302	0.019114583117305	0.01381382190016	0.050059502433298	0.02463823181654	1
rs79516790	PAPOLA	0.239095836666667	0.033978370229175	0.047844307476485	0.036917764803628	0.036713630007495	0.022181085066004	0.120208662937	0.073077135809897	0.059985362390671	0.0266737024726	0.006997116324584	1
rs11580824	EFNA3	0.239389826666667	0.065877743616585	0.078301046961355	0.087250066362795	0.083290399913378	0.084848558917406	0.107099511582585	0.124794002504236	0.074642686287681	0.032196045000424	0.032287105122334	1
rs17723260	EFNA3	0.239389826666667	0.065877743616585	0.053678846894039	0.075466776038603	0.046345293985286	0.058010755772099	0.079119004328121	0.053542644481618	0.066834300657024	0.016925035963779	0.033186963925781	1
rs72702267	EFNA3	0.239389826666667	0.065877743616585	0.065653336994361	0.049809905023714	0.125421407666335	0.037746124226016	0.0972574156951	0.014226794300412	0.121796941814085	0.044191828024835	0.034776279204388	1
rs113022777	LIPG	0.24046748	0.049132474094178	0.05534797662618	0.023651919426678	0.007414150652691	0.061722057070896	0.075484752127803	0.037874416506229	0.126874902208279	0.036933307074458	0.072828307942409	1
rs11663167	LIPG	0.24046748	0.049132474094178	0.042428851451943	0.031433185120049	0.028499083070579	0.003191107491644	0.05841493081474	0.020376659015244	0.102501020454926	0.059268935638544	0.035745890009817	1
rs35968328	LIPG	0.24046748	0.049132474094178	0.038519778134621	0.016179795182148	0.025309801275301	0.075149965669896	0.013923316095069	0.027339030437493	0.05270576676007	0.032538846031398	0.065011703625595	1
rs55968030	LIPG	0.24046748	0.049132474094178	0.087646682051489	0.091040759398889	0.047606447437436	0.081492395095323	0.095189428256331	0.079628581542555	0.17992728903501	0.047794493303225	0.078494062343148	0.063030258955567
rs61767886	LIPG	0.24046748	0.049132474094178	0.059612007682365	0.040199132614666	0.004069826858107	0.063099411091111	0.095737357924011	0.031974123395461	0.136642711948417	0.026093231084509	0.079080266542635	1
rs6507931	LIPG	0.24046748	0.049132474094178	0.023667703945829	0.012881250209307	0.060795285271547	0.006241949507058	0.018706228491089	0.001365232343756	0.061278860901842	0.017346858127808	0.010725966714225	1
rs77314571	LIPG	0.24046748	0.049132474094178	0.044692470785061	0.065082380324673	0.080793267044681	0.009331463953955	0.044087700235171	0.018043998016239	0.087127855741343	0.039475042145464	0.013598058818958	1
rs8092678	LIPG	0.24046748	0.049132474094178	0.040219584535237	0.028302981694915	0.02264866900028	0.002795957712222	0.053596320943947	0.017346106514239	0.100867376485206	0.048284600453951	0.047914663477137	1
rs9951026	LIPG	0.24046748	0.049132474094178	0.050057211634879	0.069416881673071	0.058962743841951	0.019959016014072	0.053867690340586	0.040293062450583	0.1036233938818	0.041563799370352	0.012771105506615	1
rs10067718	CNOT6	0.243993821666667	0.046832202374888	0.062732295497269	0.006500901195187	0.038484207119386	0.070555228455597	0.09333622617366	0.097320525271456	0.029424114770951	0.074988114861876	0.091249046130041	1
rs111254381	CNOT6	0.243993821666667	0.046832202374888	0.028546765817855	0.008739782666987	0.000928872782598	0.065070917111721	0.022886627294488	0.040410557835737	0.019428578383057	0.042195144841564	0.028713645626686	1
rs111500829	CNOT6	0.243993821666667	0.046832202374888	0.03389083520697	0.00249977687104	0.034797678554193	0.049495168156746	0.033882133293611	0.05178792859645	0.018705013844128	0.048249836572415	0.03170914576718	1
rs112189454	CNOT6	0.243993821666667	0.046832202374888	0.026770590985271	0.003316414701842	0.001773980825036	0.025702535317856	0.039180067360237	0.054117014144827	0.007049420502068	0.029183030217138	0.053842264813161	1
rs113361896	CNOT6	0.243993821666667	0.046832202374888	0.016272245095658	0.010699604055189	0.023010568174122	0.001261954439636	0.019081731177214	0.040260671408299	0.015177181848645	0.019567728589087	0.001118521073072	1
rs113424066	CNOT6	0.243993821666667	0.046832202374888	0.022863127976585	0.003359878132427	0.016912990545026	0.040158614335255	0.005254009699952	0.044982726889048	0.018440625033078	0.041123277929151	0.012672901248739	1
rs11739096	CNOT6	0.243993821666667	0.046832202374888	0.05598280895225	0.044157254052882	0.01334260288554	0.086610516671469	0.062597582945495	0.075328373193679	0.022005279162819	0.038357793219416	0.105463069486702	1
rs11748792	CNOT6	0.243993821666667	0.046832202374888	0.016889711864386	0.0054369739706	0.015766307934194	0.011026342248595	0.020523925233261	0.005133958713365	0.023374669818536	0.032127189467746	0.021728327528795	1
rs11750477	CNOT6	0.243993821666667	0.046832202374888	0.013868693372032	0.01135639582695	0.016261229890072	0.003416919084827	0.011160343453744	0.017645354463927	0.011845081112671	0.034532895246923	0.004731327897145	1
rs11949203	CNOT6	0.243993821666667	0.046832202374888	0.014796427969514	0.018775504412467	0.016470157332891	0.000854860846026	0.011010249560908	0.017858662597679	0.011487027224452	0.038821128971538	0.003093832810148	1
rs12110046	CNOT6	0.243993821666667	0.046832202374888	0.015188999063121	0.001856994648777	0.012020964879804	0.013660790891793	0.01914213983748	0.006504166615492	0.01831395788	0.027945362627212	0.022067615124407	1
rs13152935	CNOT6	0.243993821666667	0.046832202374888	0.06332801011213	0.067542955021019	0.041126468524353	0.090323570371031	0.1051078146012	0.100787530827942	0.008074668927406	0.002103374304894	0.091557698319197	1
rs13167069	CNOT6	0.243993821666667	0.046832202374888	0.104718052992887	0.081861869796696	0.157350474084983	0.070747963479517	0.118768094008493	0.130498462228596	0.13172707845661	0.070450700599904	0.076339781288301	0.482747953424992
rs13175241	CNOT6	0.243993821666667	0.046832202374888	0.065578555748937	0.024794401877101	0.03253541315087	0.099210473862705	0.088036286646818	0.11883558238064	0.01438573737312	0.055092694821515	0.091737855878727	1
rs17080370	CNOT6	0.243993821666667	0.046832202374888	0.040350300561131	0.027877256811672	0.010704520024883	0.067323592461184	0.029472701199979	0.037565469516795	0.034839197272155	0.026220960739087	0.088798706463294	1
rs17630822	CNOT6	0.243993821666667	0.046832202374888	0.050931284520986	0.060469794666909	0.043070047303518	0.095989421409519	0.058127241380482	0.03009917607924	0.006956351626009	0.00564663956197	0.107091604140241	1
rs2387281	CNOT6	0.243993821666667	0.046832202374888	0.076035960736576	0.084172494582407	0.124563901625157	0.039571352323943	0.07116299403501	0.097087963548395	0.099599839288319	0.058502611957564	0.033626528531812	1
rs2447734	CNOT6	0.243993821666667	0.046832202374888	0.075115638670117	0.100363271065347	0.126179549811588	0.035057242528122	0.068824252392431	0.096052237830942	0.083115798427485	0.050487746695867	0.040845010609154	1
rs2617261	CNOT6	0.243993821666667	0.046832202374888	0.058937894173589	0.006069343379322	0.036966963486701	0.067175402928278	0.090067509041165	0.09720564340737	0.027042069126929	0.066622916424761	0.080353305594185	1
rs2617262	CNOT6	0.243993821666667	0.046832202374888	0.062928672550407	0.016760716017087	0.028045713555716	0.099210473862705	0.090097572616706	0.11883558238064	0.017601488363424	0.041139977728249	0.091737855878727	1
rs28583154	CNOT6	0.243993821666667	0.046832202374888	0.026770590985271	0.003316414701842	0.001773980825036	0.025702535317856	0.039180067360237	0.054117014144827	0.007049420502068	0.029183030217138	0.053842264813161	1
rs4998407	CNOT6	0.243993821666667	0.046832202374888	0.04133936683557	0.007918182415053	0.050539857679136	0.011705752294565	0.031875545317112	0.094871716819816	0.016232070858503	0.041861086546093	0.07571072275428	1
rs59024931	CNOT6	0.243993821666667	0.046832202374888	0.02874937797724	0.011889208408045	0.013029246108009	0.060601172386886	0.008345002143137	0.043922682214412	0.018266791124487	0.048161542118535	0.02577937931441	1
rs62405499	CNOT6	0.243993821666667	0.046832202374888	0.055893932788381	0.011032253404337	0.015792602705582	0.052545599249021	0.084067474374077	0.078556420887775	0.044488444702073	0.079718265870186	0.080950401113995	1
rs6866977	CNOT6	0.243993821666667	0.046832202374888	0.062880976697059	0.033962717064518	0.049091519556277	0.069914626601538	0.102121010265687	0.08284375999725	0.021120271079125	0.094497886600692	0.049496022411388	1
rs72814972	CNOT6	0.243993821666667	0.046832202374888	0.021532936019343	0.002344944624755	0.030726283995956	0.017767603602423	0.013018497025643	0.02364096688074	0.036029363658262	0.003677913651334	0.045057914715632	1
rs76065189	CNOT6	0.243993821666667	0.046832202374888	0.026414343324882	0.031546839446124	0.056511600073143	0.005134147449892	0.005880840412312	0.008294272302757	0.032462117623596	0.040126407405871	0.031358521885356	1
rs76422516	CNOT6	0.243993821666667	0.046832202374888	0.04233481721609	0.019246725064025	0.010263737177656	0.096599494249364	0.077900942653333	0.077324985279482	0.008188352942054	0.001634802176356	0.04751949818645	1
rs76820754	CNOT6	0.243993821666667	0.046832202374888	0.075920977212034	0.100762941138694	0.129555863165765	0.035058798449347	0.069764697321304	0.094672052923548	0.089038026645039	0.04997950705161	0.038535931000968	1
rs7709536	CNOT6	0.243993821666667	0.046832202374888	0.02874937797724	0.011889208408045	0.013029246108009	0.060601172386886	0.008345002143137	0.043922682214412	0.018266791124487	0.048161542118535	0.02577937931441	1
rs780122	CNOT6	0.243993821666667	0.046832202374888	0.055800601053703	0.009872956897024	0.041220180681938	0.056341508610097	0.074343125729892	0.095719116087982	0.019889898177238	0.071973969069097	0.077044053176352	1
rs780126	CNOT6	0.243993821666667	0.046832202374888	0.051489331183901	0.081872329134789	0.077811118566765	0.0297611189118	0.033165306141618	0.06314729180743	0.065843803495716	0.026570336356108	0.033743345056983	1
rs780128	CNOT6	0.243993821666667	0.046832202374888	0.064647724115623	0.044187061782404	0.06639763236088	0.068492336940478	0.070211521553806	0.109155574077918	0.014997606001555	0.046701595950586	0.09703846425736	1
rs780129	CNOT6	0.243993821666667	0.046832202374888	0.115261456884466	0.111015353527696	0.119727241433299	0.132411319990567	0.134181027714736	0.105998326722122	0.115966438000723	0.075095444538674	0.12769650314791	1
rs78702037	CNOT6	0.243993821666667	0.046832202374888	0.016750275875341	0.019917447979348	0.021423014176357	0.003367657681503	0.020995907947256	0.043059831047239	0.011359608149135	0.012037869601328	0.001840870420563	1
rs80032751	CNOT6	0.243993821666667	0.046832202374888	0.026891856556016	0.002391258997261	0.011997270224988	0.053801383573042	0.010136157134383	0.036399185192741	0.027344841989012	0.053252218821646	0.019812536515052	1
rs80096873	CNOT6	0.243993821666667	0.046832202374888	0.027229156577662	0.006465850710765	0.009164050260648	0.057439614908066	0.012992658231453	0.038707163087888	0.023482372007523	0.050085378358586	0.019496165056368	1
rs812956	CNOT6	0.243993821666667	0.046832202374888	0.076035960736576	0.084172494582407	0.124563901625157	0.039571352323943	0.07116299403501	0.097087963548395	0.099599839288319	0.058502611957564	0.033626528531812	1
rs9800264	CNOT6	0.243993821666667	0.046832202374888	0.076035960736576	0.084172494582407	0.124563901625157	0.039571352323943	0.07116299403501	0.097087963548395	0.099599839288319	0.058502611957564	0.033626528531812	1
rs140960691	LDLRAP1	0.248419958333333	0.047015641906371	0.065030080304874	0.073529113676571	0.002168732229459	0.074280370799512	0.060944248086826	0.161245009314844	0.069170420641856	0.025075437533115	0.053827310156811	0.346088449869499
rs34299041	LDLRAP1	0.248419958333333	0.047015641906371	0.043713283049319	0.050815298490708	0.041032079601813	0.012306640481627	0.047132680878497	0.051580880171022	0.047230138143163	0.031631557764801	0.067976988862926	1
rs41291058	LDLRAP1	0.248419958333333	0.047015641906371	0.021963250699017	0.027168789619153	0.044185171186035	0.011950200698932	0.009344275107513	0.025323109943643	0.00447128326944	0.0281241361363	0.025139039631119	1
rs4537542	LDLRAP1	0.248419958333333	0.047015641906371	0.050573233786463	0.028807764919709	0.067099710411898	0.019969116831957	0.037139528646337	0.039129502019023	0.080851118797623	0.080455737648099	0.051133391017061	1
rs74060924	LDLRAP1	0.248419958333333	0.047015641906371	0.053798361692181	0.129968167067015	0.049743261134402	0.068880164065196	0.062166191380836	0.021895665159743	0.022330125594828	0.026252431245807	0.049150887889618	1
rs10491330	GABRG2	0.253614298333333	0.034945003547451	0.027400741653627	0.041294400329607	0.011383082297146	0.040941058793617	0.018452143765123	0.050941574822953	0.017239151800101	0.000370581290575	0.038583940129893	1
rs11135176	GABRG2	0.253614298333333	0.034945003547451	0.040208445727924	0.029110844445021	0.038575087378832	0.026475387204185	0.034071723845838	0.050099683084654	0.087964984892805	0.021157412196898	0.03421244277516	1
rs111830202	GABRG2	0.253614298333333	0.034945003547451	0.032468565436261	0.01498967685241	0.02184609922577	0.062761360382873	0.086534986202234	0.003763765025213	0.0171703696753	0.049860282066053	0.002821984060233	1
rs11742028	GABRG2	0.253614298333333	0.034945003547451	0.041100971142457	0.049394344397165	0.081664499886082	0.008573858507057	0.031496091528581	0.015991988479244	0.014088432991622	0.04663691993375	0.080961633416155	1
rs17572158	GABRG2	0.253614298333333	0.034945003547451	0.026262555501723	0.00501221209675	0.049360731258737	0.008812707256774	0.033885352819934	0.007080732781882	0.002458258704503	0.064132109179089	0.039358339916111	1
rs183294	GABRG2	0.253614298333333	0.034945003547451	0.046135148100855	0.001702139776065	0.089161442758734	0.047936960875697	0.022861714883031	0.075237211059047	0.032858811989711	0.055936262870004	0.043386640594548	1
rs209347	GABRG2	0.253614298333333	0.034945003547451	0.038442875607446	0.020514186405261	0.0026807987444	0.064545715346662	0.017941170670542	0.073929987196916	0.059999261676896	0.005999695322956	0.061932189495934	1
rs209348	GABRG2	0.253614298333333	0.034945003547451	0.047590682862841	0.019411432282989	0.115594907363092	0.03566820215073	0.025694015508246	0.107058602194032	0.009304249869536	0.04062672825005	0.027367325284053	1
rs209350	GABRG2	0.253614298333333	0.034945003547451	0.037643493951396	0.0586222625203	0.002403823647112	0.048465650983169	0.028835754279113	0.066300759613693	0.059679861481087	0.000497710257356	0.036342128829337	1
rs209353	GABRG2	0.253614298333333	0.034945003547451	0.029503656101303	0.026642294438338	0.061115209035272	0.046267470284609	0.016793298263868	0.017961844640603	0.03405375265413	0.012221459692202	0.020973919801405	1
rs209357	GABRG2	0.253614298333333	0.034945003547451	0.036374882803643	0.011477960568637	0.072579186906467	0.024652206265672	0.008612040455436	0.059820402825315	0.046488270292826	0.017867865265771	0.049501129849019	1
rs210983	GABRG2	0.253614298333333	0.034945003547451	0.030639192146257	0.03742606223629	0.003946512737698	0.060442250643984	0.013886291632085	0.011190098439168	0.015292092917669	0.035882073637086	0.067048154926074	1
rs211013	GABRG2	0.253614298333333	0.034945003547451	0.029518289072263	0.030479348438451	0.017024881492618	0.00301963124166	0.037861665894892	0.052793094901563	0.025387709340036	0.032940860793471	0.036639120475415	1
rs211017	GABRG2	0.253614298333333	0.034945003547451	0.043074298861979	0.047863673468511	0.083550380259799	0.020297787866131	0.042085817154182	0.02541608506983	0.003183141864875	0.032061402407538	0.090136102804966	1
rs211036	GABRG2	0.253614298333333	0.034945003547451	0.029223646514066	0.090582294208615	0.037108591161215	0.032915948045226	0.012634376958719	0.020693263692248	0.02221240563346	0.004189535118864	0.013452757294178	1
rs211037	GABRG2	0.253614298333333	0.034945003547451	0.05504534698926	0.106990648237944	0.060935799506404	0.044669164745182	0.041036540742865	0.064217379329262	0.085864444237379	0.015810260681533	0.020838538433512	1
rs2272600	GABRG2	0.253614298333333	0.034945003547451	0.03764146707195	0.031054259985924	0.048622048872987	0.029996942624836	0.029544425471414	0.056513051914882	0.007403115606224	0.009417462666992	0.088580429432345	1
rs2422106	GABRG2	0.253614298333333	0.034945003547451	0.024594083924689	0.00680434126581	0.001802640985307	0.003850593036868	0.024687774340522	0.01107361729221	0.027464180254892	0.07571445441122	0.045355069810687	1
rs2910062	GABRG2	0.253614298333333	0.034945003547451	0.033778144805757	0.01793460052828	0.025659689035521	0.034045584389627	0.003577367143872	0.029176287570462	0.033346056298767	0.038411885501753	0.088073687977769	1
rs34281163	GABRG2	0.253614298333333	0.034945003547451	0.033107056057468	0.030815903648437	0.002758751839099	0.038366472408569	0.044208752162569	0.047382868565272	0.063360095313706	0.013328484087382	0.024635120434706	1
rs454888	GABRG2	0.253614298333333	0.034945003547451	0.02537768771641	0.020488503138472	0.025538932384629	0.018665521941619	0.036073118258808	0.023192689678704	0.01325566848285	0.009256873050985	0.05655019479521	1
rs479294	GABRG2	0.253614298333333	0.034945003547451	0.027816439408643	0.027988516670335	0.016510910136465	0.038981257555688	0.035746490259678	0.020861675680343	0.019559464120123	0.042051835596761	0.020831365249753	1
rs62384027	GABRG2	0.253614298333333	0.034945003547451	0.039654146870765	0.028668453140571	0.017117371130915	0.04912008432623	0.059346282400829	0.028821202124752	0.035954610060453	0.097607824829314	0.000597346953057	1
rs721719	GABRG2	0.253614298333333	0.034945003547451	0.028665365780513	0.077562494473997	0.015264822133477	0.015998999435682	0.004196352898934	0.006330020105994	0.021429952460591	0.037487035001075	0.051053249734352	1
rs74776493	GABRG2	0.253614298333333	0.034945003547451	0.052516616239909	0.004255727378545	0.005177415616325	0.085967396626378	0.065400529947513	0.055654695868137	0.054829028037146	0.081777797637015	0.067070338808217	1
rs76029468	GABRG2	0.253614298333333	0.034945003547451	0.033305874516616	0.020115933408327	0.02484492913663	0.044277983464203	0.006794196701841	0.012975384008219	0.018111250020467	0.04634353395202	0.092983785441226	1
rs76597502	GABRG2	0.253614298333333	0.034945003547451	0.033871992511235	0.014320971215202	0.022713393587679	0.046313940796286	0.008895808486299	0.035777792331856	0.01811019381676	0.027706008276566	0.097137831579233	1
rs76691350	GABRG2	0.253614298333333	0.034945003547451	0.032171481093361	0.010039776840918	0.025888408061565	0.08093704097397	0.015156336415412	0.046342396741848	0.001220658642804	0.009459549969784	0.068327681100587	1
rs79877185	GABRG2	0.253614298333333	0.034945003547451	0.024793492771281	0.013461335492604	0.006042324263298	0.038728773555136	0.025668518977964	0.013847155189867	0.051054623147021	0.035781254777515	0.013763956766844	1
rs80091100	GABRG2	0.253614298333333	0.034945003547451	0.035176736912616	0.011874276585158	0.014857756874812	0.061986329624224	0.039896599883088	0.014952384275309	0.027501672333746	0.028006830793914	0.082338044930674	1
rs977412	GABRG2	0.253614298333333	0.034945003547451	0.04488770860852	0.000766830636177	0.043147790087401	0.075538285708268	0.009328461343187	0.092004405167028	0.044043347579208	0.024895261617082	0.069377286729812	1
rs989694	GABRG2	0.253614298333333	0.034945003547451	0.020249026755409	0.020350391360894	0.004352777144241	0.002206382501381	0.029055109516528	0.044503331725593	0.017665469664225	0.023574489929083	0.020284262201325	1
rs12680687	NBN	0.256009123333333	0.039433051714053	0.03097383562016	0.030126200462259	0.030462337502087	0.058276524273745	0.00842337039435	0.01383276539534	0.005861161625095	0.047636659166841	0.053171666141565	1
rs13312840	NBN	0.256009123333333	0.039433051714053	0.024617909981851	0.037789197153568	0.061007061746222	0.002833235162257	0.013264698857393	0.025446154576809	0.008972756556575	0.024576928517356	0.023053247284629	1
rs13312948	NBN	0.256009123333333	0.039433051714053	0.035675280962804	0.102192173450475	0.034873641739733	0.06435670076412	0.014675882250447	0.00338225074133	0.025789568998726	0.030423229995446	0.009708799762153	1
rs14448	NBN	0.256009123333333	0.039433051714053	0.054072164192067	0.158242634168044	0.058528671195734	0.026889328371373	0.051041206809823	0.012837153062304	0.023929323163279	0.01853425663291	0.082574740133068	0.447611871676799
rs1805787	NBN	0.256009123333333	0.039433051714053	0.030233295339159	0.061067540157949	0.008741661682792	0.000664815924443	0.032777869506062	0.047426923550842	0.02989350898903	0.008620513849411	0.052673529052744	1
rs1805812	NBN	0.256009123333333	0.039433051714053	0.024374023465192	0.042438652150851	0.062287200838535	0.000794029478917	0.009694250313699	0.020669445086248	0.007840536736171	0.027578149154016	0.023689923963099	1
rs3026271	NBN	0.256009123333333	0.039433051714053	0.067201484150508	0.052518757248915	0.09131972030121	0.06177520894349	0.045300188296268	0.110822703774869	0.127613559739845	0.04251942547606	0.005742309423404	1
rs447796	NBN	0.256009123333333	0.039433051714053	0.062953283892169	0.086607511368779	0.025686516626194	0.092897640580326	0.046255808633348	0.038825401520155	0.127896152421296	0.015622669185788	0.069834570801466	1
rs6470522	NBN	0.256009123333333	0.039433051714053	0.030578971206837	0.087587377837595	0.044037107728032	0.013960296342185	0.008502440357902	0.032325147910925	0.037973071378945	0.018526000004854	0.001720328094259	1
rs6998169	NBN	0.256009123333333	0.039433051714053	0.029860694050472	0.024787049970049	0.003025600641415	0.009602232071242	0.004567748100496	0.097060320336773	0.033148079019396	0.006777408233819	0.059917114030581	1
rs9297757	NBN	0.256009123333333	0.039433051714053	0.043222625993361	0.178637150790607	0.062544150478211	0.00214826406943	0.006782493882399	0.005302177390021	0.01006331423646	0.020163426365221	0.060140030734535	0.071304348695178
rs150986867	CEL	0.258551551666667	0.056152111149925	0.056152111149925	0.03226062430479	0.020339756077317	0.075847998858704	0.095780099482411	0.098747707128198	0.067392068853185	0.015092822331642	0.043755812163151	1
rs117375634	CD81	0.260146043333333	0.098543325166661	0.098543325166661	0.112415981915172	0.060531315840931	0.152079269010594	0.082964621983695	0.161508047308943	0.073401283568009	0.015389503347959	0.130056578357989	0.338303383513815
rs10838599	DGKZ	0.264826378333333	0.052531587207896	0.025795253089866	0.059042964010539	0.04211471229896	0.004304926710061	0.050443504026171	0.007309071408044	0.025102628009321	0.00101038476046	0.017033833495376	1
rs12788395	DGKZ	0.264826378333333	0.052531587207896	0.041469370533343	0.030590791801113	0.064296911967336	0.012177712081887	0.03438129770495	0.067520020580868	0.016458135475847	0.031074034613918	0.075256060040822	1
rs3809047	DGKZ	0.264826378333333	0.052531587207896	0.027629555703549	0.022220427238391	0.011318072426667	0.02345018711682	0.060805665054542	0.030299962625626	0.013453042831732	0.027527682313503	0.031961406021113	1
rs61882679	DGKZ	0.264826378333333	0.052531587207896	0.083881878356361	0.118318285990536	0.091690439730571	0.087564281511955	0.115094232255478	0.064939887975128	0.027932798740759	0.033139102138876	0.132375998507583	1
rs61882686	DGKZ	0.264826378333333	0.052531587207896	0.083881878356361	0.118318285990536	0.091690439730571	0.087564281511955	0.115094232255478	0.064939887975128	0.027932798740759	0.033139102138876	0.132375998507583	1
rs11998569	IDO1	0.272284536666667	0.045379412048497	0.045723564295758	0.074051607124636	0.08756704612967	0.035748841385	0.060772577058609	0.02116872520193	0.03241671569859	0.027472404931762	0.026590596835863	1
rs4613984	IDO1	0.272284536666667	0.045379412048497	0.029613135380908	0.039237617131964	0.007764374545653	0.007984399535558	0.036193114696991	0.046242583456722	0.035068719384291	0.01931559910893	0.045098675187158	1
rs72643905	IDO1	0.272284536666667	0.045379412048497	0.055874162973533	0.064371388532766	0.100819147796273	0.007977848388887	0.070842838392826	0.048036867137224	0.050381700378476	0.099297812772106	0.005265700389703	1
rs77622610	IDO1	0.272284536666667	0.045379412048497	0.050306785543788	0.049237616825213	0.008210083930739	0.039866542538203	0.062835231504774	0.072241732309203	0.095660197386726	0.019389085964162	0.055013793891284	1
rs12518180	EIF4E1B	0.27542529	0.043172611887498	0.046752522051956	0.027452333565129	0.028665013991629	0.045503901567551	0.039923405517123	0.045486896325453	0.049574785360873	0.109025270548322	0.028388569539571	1
rs13176195	EIF4E1B	0.27542529	0.043172611887498	0.061879207553346	0.085993431261568	0.045532974762798	0.054924713432438	0.062971585338302	0.052403905140181	0.073378356244263	0.035583716391883	0.084244977855337	1
rs67579049	EIF4E1B	0.27542529	0.043172611887498	0.038791321689636	0.010547133047592	0.064038377978546	0.005235583942431	0.009728945088017	0.079963583279866	0.034383148532147	0.093498612838565	0.012935188809924	1
rs729423	EIF4E1B	0.27542529	0.043172611887498	0.04132458494761	0.02970248583183	0.038083986705726	0.039215667691584	0.026153026135893	0.023865263700952	0.051594381430568	0.099790737138518	0.02219113094581	1
rs879653	EIF4E1B	0.27542529	0.043172611887498	0.027115423194944	0.05528557156781	0.029839267015329	0.006418446230168	0.021573141578474	0.027080074121007	0.003004592269476	0.072752828506514	0.000969464270773	1
rs28735659	POLR2F	0.275713695	0.037307020258857	0.045577772882954	0.064515150653081	0.077778416088604	0.042768633186309	0.032776415363536	0.061821803895954	0.056918320271773	0.010080607774725	0.017962835829647	1
rs3026659	POLR2F	0.275713695	0.037307020258857	0.033497442368008	0.043815853939885	0.020394853438712	0.023465322395099	0.043459596157784	0.044200301560902	0.050741710821463	0.014843683652447	0.027058216977776	1
rs35496925	POLR2F	0.275713695	0.037307020258857	0.05050784206459	0.051730211760594	0.039468322978283	0.072108119295296	0.020751599216582	0.060643246663822	0.095902584251354	0.046340172615267	0.017118479735523	1
rs9610884	POLR2F	0.275713695	0.037307020258857	0.030496713565969	0.025941296355566	0.01208127240448	0.053701574448071	0.021549709220067	0.015077032957459	0.037034004386023	0.003244159143936	0.075344659612153	1
rs9610885	POLR2F	0.275713695	0.037307020258857	0.026455330412764	0.044118504856649	0.057562682315575	0.014938506450894	0.012777081528951	0.006778334819024	0.020036943894976	0.02675758015458	0.028673009281462	1
rs12500219	ENOPH1	0.27700842	0.044009843890899	0.070503033712917	0.152004280473067	0.042696558067452	0.036710694521729	0.094418724302038	0.069891165712645	0.12128398020767	0.029357945058835	0.017660921359898	0.752974223046677
rs12510535	ENOPH1	0.27700842	0.044009843890899	0.049140510595573	0.048577789301012	0.043344102510505	0.051252662857231	0.042221986748613	0.057470953588685	0.037345773936691	0.069272850472638	0.043637965349213	1
rs35664931	ENOPH1	0.27700842	0.044009843890899	0.0530405589069	0.0329861636329	0.003789882306487	0.049801723281587	0.060438103666637	0.065950571004906	0.041566379615453	0.092810953020459	0.076980694726775	1
rs6535345	ENOPH1	0.27700842	0.044009843890899	0.048706278120636	0.078940134037122	0.028904593604738	0.027521932452344	0.087198014817889	0.09338758008143	0.031158175270417	0.041123275790953	0.001416518910194	1
rs6822360	ENOPH1	0.27700842	0.044009843890899	0.030587138961533	0.017167041784103	0.042320147991871	0.006649620218471	0.012820034441695	0.008077444181311	0.059783061051376	0.073340132422282	0.024539629601156	1
rs6850546	ENOPH1	0.27700842	0.044009843890899	0.037036359504138	0.073964863482857	0.007700117706116	0.000583521861573	0.045959708889448	0.030195579770661	0.038587090261624	0.057046914956546	0.042253079104282	1
rs6853622	ENOPH1	0.27700842	0.044009843890899	0.037098493363676	0.000513111672318	0.028066101543611	0.040750693624685	0.023261587391439	0.018225618467196	0.05107916685376	0.076615673400029	0.058275993956371	1
rs72658963	ENOPH1	0.27700842	0.044009843890899	0.029813819987027	0.007230349252401	0.005068049045553	0.020769681255704	0.048826230730776	0.027886350511999	0.055773522732191	0.059941106248711	0.01301527011888	1
rs72909833	ENOPH1	0.27700842	0.044009843890899	0.036608223500274	0.104086526724524	0.110098172106895	0.003433529140855	0.013323657824225	0.00218381660351	0.00639799387811	0.00948038661604	0.043861705108033	1
rs72909835	ENOPH1	0.27700842	0.044009843890899	0.043332363306131	0.062087404715546	0.101328017902774	0.030150956219254	0.054518308399728	0.028558570927569	0.043975068399729	0.000548305621384	0.025492274263066	1
rs9760716	ENOPH1	0.27700842	0.044009843890899	0.048241502841084	0.097232126389146	0.030188577250244	0.015450667671335	0.069701996270094	0.049747834610869	0.100158082857075	0.011275697744209	0.012177039935703	1
rs112810680	PPOX	0.277719451666667	0.046030626839955	0.054901324855669	0.009686498445155	0.054919378302328	0.055371878003273	0.040760020309036	0.069434672626406	0.066539807921714	0.085019068400465	0.057479274836973	1
rs72714915	PPOX	0.277719451666667	0.046030626839955	0.037159928824242	0.0116664617321	0.036505837353567	0.063394994326977	0.024840749555861	0.037790945681201	0.059883440887802	0.012693447215755	0.05050355384067	1
rs10041665	MEF2C	0.278198381666667	0.03547776954918	0.050226011805539	0.033097015350634	0.038299800248278	0.050631043658076	0.091181939503778	0.030037106354736	0.096243670866778	0.011807601337161	0.050509917124869	1
rs10061297	MEF2C	0.278198381666667	0.03547776954918	0.042134190175874	0.023336230817818	0.027408026837319	0.054969442957991	0.082318311632042	0.009381924855573	0.081176934764306	0.01629980190313	0.04218284763881	1
rs10462335	MEF2C	0.278198381666667	0.03547776954918	0.036989120013439	0.080691595768535	0.073526674631985	0.011492954028213	0.038749007991394	0.023182769831592	0.047905030828379	0.001969619066643	0.018395307960768	1
rs10514303	MEF2C	0.278198381666667	0.03547776954918	0.052561946504134	0.084072646286035	0.081726744288636	0.039851263709823	0.084772819040632	0.043363683835843	0.02027763254947	0.04158734091583	0.024843441406806	1
rs11953014	MEF2C	0.278198381666667	0.03547776954918	0.038212732391673	0.038418096818029	0.054196989296602	0.039260848927027	0.016749656914667	0.016698384028469	0.011490483979255	0.122859032563156	0.006028366606177	1
rs11958401	MEF2C	0.278198381666667	0.03547776954918	0.033019049423725	0.015386033410189	0.032195297725983	0.041799845358917	0.072097801147422	0.013669573481941	0.059891407069831	0.026768049934682	0.002344387260832	1
rs16903340	MEF2C	0.278198381666667	0.03547776954918	0.05706845854514	0.064989020982617	0.073660201545253	0.052166370896794	0.091852663531741	0.051754204914268	0.043743351175744	0.034433979272738	0.043947876041962	1
rs17485836	MEF2C	0.278198381666667	0.03547776954918	0.041937245213752	0.034687263656651	0.052491008685956	0.017438963797701	0.071738815905208	0.025662502544793	0.081621596511434	0.007798680703217	0.044059129905055	1
rs17486525	MEF2C	0.278198381666667	0.03547776954918	0.013394741395516	0.007143551481511	0.019284565202598	0.013643529766513	0.003500273539089	0.001733876617849	0.011088957501308	0.040348033781198	0.010415143274064	1
rs17551090	MEF2C	0.278198381666667	0.03547776954918	0.041937245213752	0.034687263656651	0.052491008685956	0.017438963797701	0.071738815905208	0.025662502544793	0.081621596511434	0.007798680703217	0.044059129905055	1
rs181388105	MEF2C	0.278198381666667	0.03547776954918	0.021804298283294	0.00394212048469	0.01947694005239	0.012635526711777	0.000485797776126	0.034090529572301	0.053494677288944	0.043073404575023	0.007235389805103	1
rs190438	MEF2C	0.278198381666667	0.03547776954918	0.019398064972719	0.045725196506241	0.005478286911925	0.014689463627086	0.008970128831895	0.005577363175378	0.012368220104389	0.055430128231887	0.006945732392951	1
rs2067663	MEF2C	0.278198381666667	0.03547776954918	0.014911867230191	0.000638910965378	0.021900650376629	0.032042347258689	0.01986505311987	0.004158849053631	0.027796945861066	0.002746027284087	0.010146153922179	1
rs244749	MEF2C	0.278198381666667	0.03547776954918	0.025170860873557	0.04538874428957	0.010223552639679	0.000220380494297	0.032284819179919	0.021725150812444	0.030087688827085	0.050570377013312	0.010866173732151	1
rs302483	MEF2C	0.278198381666667	0.03547776954918	0.058999168146078	0.070167078314536	0.044950818458148	0.074054779477861	0.061188434772651	0.005161313343363	0.045568186722515	0.109317357348863	0.061585376730687	1
rs304141	MEF2C	0.278198381666667	0.03547776954918	0.053411705925507	0.070883752720291	0.054970811945915	0.016618090994508	0.096958751349607	0.030157067662166	0.079713413652433	0.041855992414892	0.036135766664245	1
rs304162	MEF2C	0.278198381666667	0.03547776954918	0.045782501111511	0.086727990961779	0.086756314830806	0.045538234577092	0.069080972331796	0.036605152318521	0.028730731988995	0.00077143575054	0.012049176132559	1
rs34166834	MEF2C	0.278198381666667	0.03547776954918	0.029003019988583	0.043873014354365	0.010605668261017	0.041005971449707	0.027668370242656	0.024349052869605	0.018089213483103	0.046224177255277	0.020208691992935	1
rs3850651	MEF2C	0.278198381666667	0.03547776954918	0.031980160063637	0.065720224547719	0.086579890693506	0.028979749439225	0.028995423356467	0.012129304571155	0.024444123847501	0.004721894431721	0.004270669621801	1
rs4521516	MEF2C	0.278198381666667	0.03547776954918	0.017679259793198	0.033888903443256	0.002591120738967	0.031179376166554	0.011946929840249	0.009784363653789	0.042865934264516	0.008391920671328	0.000785529566925	1
rs56260079	MEF2C	0.278198381666667	0.03547776954918	0.046829501353057	0.058937400532824	0.05580109081526	0.032684634540605	0.052216370126401	0.076140256507994	0.052903771898502	0.04589228797109	6.01984317827856E-05	1
rs585950	MEF2C	0.278198381666667	0.03547776954918	0.028336454655093	0.023423314383698	0.043942493711612	0.024758161735909	0.048458643776117	0.021335644111028	0.048436597565606	0.011920871004509	0.004415910952261	1
rs61484190	MEF2C	0.278198381666667	0.03547776954918	0.035642100255717	0.005313372278027	0.055516471262537	0.045727207115238	0.065867889572563	0.018075308842845	0.061706061862392	0.000784600630152	0.032145890481982	1
rs652660	MEF2C	0.278198381666667	0.03547776954918	0.018431659480324	0.018144632276654	0.033502868024477	0.00041602646088	0.020444682570191	0.016287296041571	0.039928258302475	0.007311309884933	0.011418202281406	1
rs664366	MEF2C	0.278198381666667	0.03547776954918	0.019398064972719	0.045725196506241	0.005478286911925	0.014689463627086	0.008970128831895	0.005577363175378	0.012368220104389	0.055430128231887	0.006945732392951	1
rs72773822	MEF2C	0.278198381666667	0.03547776954918	0.077763656998035	0.116123956632846	0.073413635549231	0.068082848743969	0.152393784193701	0.059997935737241	0.109209061549368	0.000581022239677	0.042307011338246	0.729327414969235
rs79820174	MEF2C	0.278198381666667	0.03547776954918	0.023104822635019	0.014101978148738	0.020881128656803	0.026310704491371	0.025064919533399	0.03891176720038	0.004746884540939	0.053666962321245	0.001154236187281	1
rs80043958	MEF2C	0.278198381666667	0.03547776954918	0.023218062336432	0.013483487597578	0.029464805003618	0.031151389653466	0.048182531663847	0.009853501804132	0.048482057296848	1.59023603033392E-05	0.005110823311669	1
rs9986272	MEF2C	0.278198381666667	0.03547776954918	0.030509347169	0.003916761115122	0.014195364522884	0.021133219402201	0.045365548801449	0.012030983343713	0.074148513659316	0.024796363443532	0.048488023063782	1
rs2232570	LALBA	0.281190316666667	0.04636057189886	0.04636057189886	0.017379667344726	0.031990204196953	0.05712821695331	0.028208459712049	0.09578991780141	0.040342645705631	0.089706805737594	0.010338657739206	1
rs74643365	CKMT1B	0.283608533333333	0.043528862068372	0.046213278552236	0.048253068425526	0.01058691914438	0.078215115934202	0.047719265167076	0.003875696046477	0.08321454774646	0.034119991742434	0.063721624211336	1
rs75726580	CKMT1B	0.283608533333333	0.043528862068372	0.040844445584507	0.048056355391874	0.017060429229885	0.008701156997884	0.049519956425227	0.025055770900602	0.079594343140286	0.069492926797542	0.02927462579276	1
rs1471142	ATP6V0D1	0.284184081666667	0.064972404829798	0.070745338808725	0.105137972357742	0.088528308495276	0.111374690449967	0.060768326699697	0.008963463090245	0.085699990674786	0.007406873383266	0.098083085318819	1
rs55877766	ATP6V0D1	0.284184081666667	0.064972404829798	0.059199470850871	0.115116802704243	0.017193372174187	0.070635658953561	0.010371125180092	0.082650460792428	0.027964620305205	0.059452649414697	0.090211077282556	1
rs1800627	CASP6	0.288512765	0.043370344133089	0.035589808842852	0.028586896341541	0.038604672093585	0.004975232279776	0.0263653293608	0.007772178691372	0.116814987341734	0.02247864670766	0.039120527926349	1
rs2237055	CASP6	0.288512765	0.043370344133089	0.064586827525984	0.088249317561062	0.089989005753053	0.080702657564954	0.043221295895101	0.039916521196443	0.101437684199496	0.012808583359402	0.060369554678361	1
rs5030520	CASP6	0.288512765	0.043370344133089	0.030300358215639	0.021339979832263	0.053140955029243	0.003004514725863	0.019291639276236	0.042025213056731	0.037110176035341	0.020867041595898	0.045623346173535	1
rs5030530	CASP6	0.288512765	0.043370344133089	0.039513422241238	0.001786186198662	0.014417752121062	0.032082826202468	0.064337036131303	0.039129502019023	0.110906510323239	0.02436851189569	0.029079053038456	1
rs5030552	CASP6	0.288512765	0.043370344133089	0.046861303839732	0.038922232470246	0.038604632649321	0.069165531539183	0.04210663043439	0.017072087322252	0.096517326091651	0.009806135494645	0.062695854716169	1
rs11804831	UBE2J2	0.288834833333333	0.038570826926412	0.039894458333785	0.094955121091597	0.03347842390696	0.00735170187648	0.031580699745207	0.045136989621027	0.047552977775489	0.029565017418245	0.029534735235276	1
rs3818646	UBE2J2	0.288834833333333	0.038570826926412	0.037247195519039	0.018335336352954	0.01035839999317	0.024866419317526	0.018105816549603	0.059388252540554	0.065863177119273	0.072596736724456	0.028463425554778	1
rs112858680	F2RL1	0.292298175	0.031477121459013	0.022141453969469	0.010983976133196	0.038679924252076	0.042289571552592	0.015119963967765	0.024024538533886	0.017805851774053	0.00061621029225	0.027611595249934	1
rs2242991	F2RL1	0.292298175	0.031477121459013	0.015337925530274	0.003362915841734	0.010151618106359	0.016143405540979	0.003789202696494	0.013937658642062	0.010900290627149	0.016109408051611	0.048308904735803	1
rs2242993	F2RL1	0.292298175	0.031477121459013	0.030898307666123	0.03800324313356	0.009023879021078	0.027035074239197	0.057652603970096	0.004107414940619	0.033339099761127	0.016388470451965	0.061636675811346	1
rs2243004	F2RL1	0.292298175	0.031477121459013	0.036352341701781	0.031611666198012	0.034870811069181	0.061530178891372	0.033813021164964	0.010731188638694	0.002814209828081	0.038435301624728	0.077012356199218	1
rs2243005	F2RL1	0.292298175	0.031477121459013	0.042307091272997	0.050559783931255	0.063050853240999	0.049174757671223	0.001525199153465	0.008022177631736	0.029644471594918	0.104084266507721	0.03239522045266	1
rs2243010	F2RL1	0.292298175	0.031477121459013	0.034830163691284	0.009764101826448	0.026168700620523	0.045037473017515	0.029243418853505	0.065712973167219	0.033883805402015	0.032254740916569	0.036576095726481	1
rs2243036	F2RL1	0.292298175	0.031477121459013	0.031458192533345	0.050623301985115	0.045083536253788	0.016411907614749	0.048868362723358	0.010888736308543	0.057288461830497	0.015932368676658	0.006568864874054	1
rs2243066	F2RL1	0.292298175	0.031477121459013	0.044692410521997	0.100719484565964	0.028306676645136	0.039214494098884	0.041990821033283	0.009417666909004	0.063906200159588	0.064049873202077	0.00993406756204	1
rs2243073	F2RL1	0.292298175	0.031477121459013	0.026933048933822	0.032798594595385	0.008943182853037	0.030428387762297	0.026386201742574	0.022932258822843	0.018706107304154	0.030623665732333	0.044645992657952	1
rs3135471	F2RL1	0.292298175	0.031477121459013	0.028068778816214	0.009218919784334	0.028720812345922	0.031732922129226	0.025478076314459	0.054910136043608	0.027757555318751	0.030079054648175	0.016652753945235	1
rs631465	F2RL1	0.292298175	0.031477121459013	0.035494709035799	0.080125051612868	0.042546272587525	0.034484386732616	0.019493604249885	0.012367636736196	0.010633100046202	0.059715604649014	0.02459201567209	1
rs71577000	F2RL1	0.292298175	0.031477121459013	0.029211033835048	0.022604181517525	0.042066969485652	0.006154499730467	0.026557288494547	0.000227839870801	0.083017891467795	0.046424987076359	0.006634613037235	1
rs10066955	ITK	0.294851648333333	0.033973629149302	0.0201561862465	0.00559100008456	0.004369260536272	0.048014252121918	0.005814376309549	0.041234002312898	0.010678152483127	0.010169916950389	0.035378529173288	1
rs10077989	ITK	0.294851648333333	0.033973629149302	0.022648293523091	0.001865617287913	0.028915770096592	0.024909742011565	0.018612088559248	0.0324273237584	0.045663168701756	0.018679125325844	0.010113512443408	1
rs10079961	ITK	0.294851648333333	0.033973629149302	0.018849846385828	0.005679259635964	0.045583619607168	0.007092985874496	0.016259509896862	0.006381883971401	0.025977457465046	0.027905669438344	0.015918385197339	1
rs111782388	ITK	0.294851648333333	0.033973629149302	0.052844083889052	0.085484061489267	0.03773026033033	0.012516484458081	0.089350033447754	0.076758580893992	0.072733918892957	0.012406841648589	0.035772489951449	1
rs114310645	ITK	0.294851648333333	0.033973629149302	0.035175872474063	0.010435271289591	0.04201033223527	0.011595117496143	0.069451950950644	0.010621285449149	0.071076226030037	0.050045612446393	0.016171183895279	1
rs115947447	ITK	0.294851648333333	0.033973629149302	0.022516651544895	0.043950853184784	0.039169605390925	0.011583877838549	0.002103845344968	0.032414847178226	0.024783421496054	0.005675214212698	0.020451547712953	1
rs12055362	ITK	0.294851648333333	0.033973629149302	0.049684455185876	0.093765779705229	0.009491488490817	0.047354548732167	0.03293578325372	0.046177065969005	0.027498188144471	0.055860773354463	0.08439201383714	1
rs12187941	ITK	0.294851648333333	0.033973629149302	0.033362374643138	0.022424251670518	0.034044400091908	0.043212165758664	0.028969027886133	0.033288915042538	0.028707465525947	0.017572724416011	0.058680046753382	1
rs13156454	ITK	0.294851648333333	0.033973629149302	0.082397436170383	0.081046241843165	0.117891577342672	0.067940028767796	0.113193962872357	0.072480356670654	0.089931417207267	0.004564660730982	0.112131243928173	1
rs13158986	ITK	0.294851648333333	0.033973629149302	0.020320041082611	0.002675420177144	0.044520490403118	0.010646276268756	0.008261390652986	0.033477468504666	0.005625975833492	0.00459039148598	0.052762915334746	1
rs163432	ITK	0.294851648333333	0.033973629149302	0.02876145567134	0.035702058363195	0.053081204832021	0.019681071873164	0.023181628159897	0.001030102645003	0.027914635482626	0.025312738130344	0.044188205884471	1
rs163433	ITK	0.294851648333333	0.033973629149302	0.041173811409327	0.052696690551815	0.034646175120104	0.004983920275109	0.051703868044503	0.055680641667517	0.038294272227323	0.028765794697745	0.0626191286905	1
rs17595865	ITK	0.294851648333333	0.033973629149302	0.035479600292143	0.042880685490034	0.030221502328574	0.063794197762543	0.005264391861053	0.058521110653953	0.001002102857373	0.046964644527565	0.03518816685605	1
rs2288502	ITK	0.294851648333333	0.033973629149302	0.014024620839227	0.000609374563718	0.014348427347416	0.020608725835645	0.027265676559021	0.024074329108381	0.006795102388518	0.012861127113842	0.005634203797272	1
rs2288504	ITK	0.294851648333333	0.033973629149302	0.027367457096726	0.038568629837734	0.007191188160232	0.022033820552132	0.004454231739714	0.036492840296016	0.005583325534144	0.05974884270408	0.044866777949754	1
rs2421471	ITK	0.294851648333333	0.033973629149302	0.021300847945467	0.028058842432345	0.001399289656608	0.018203330535205	0.032906298032193	0.016048237212241	0.025034754062777	0.023688961558055	0.025067070074309	1
rs2421525	ITK	0.294851648333333	0.033973629149302	0.053331500663235	0.037484830654956	0.059610857882606	0.067250512078172	0.050179772585003	0.037963618699782	0.056402855810578	0.024830370711106	0.092929186883674	1
rs2436382	ITK	0.294851648333333	0.033973629149302	0.032349658543093	0.027925872924422	0.002959049468806	0.054600242936536	0.018259042852674	0.046273607578692	0.006043187477412	0.074861052252687	0.027875212853518	1
rs246852	ITK	0.294851648333333	0.033973629149302	0.031553248452609	0.119299036169011	0.046055556525541	0.000861691716603	0.027629446000018	0.001518012418314	0.034148092041164	0.012216310120045	0.010697842630171	1
rs246857	ITK	0.294851648333333	0.033973629149302	0.024148426698102	0.002399239622854	0.049296043331102	0.007203243710379	0.018718321504804	0.000798815583157	0.003314400136098	0.052243106606048	0.059214243090375	1
rs246873	ITK	0.294851648333333	0.033973629149302	0.027735194981985	0.013733336271574	0.010789096944673	0.023897198256177	0.011173314328783	0.026952079705842	0.028933826330215	0.064074493524948	0.042328214493673	1
rs2562380	ITK	0.294851648333333	0.033973629149302	0.031172504191778	0.090287948383873	0.011967487199956	0.00865487059581	0.025458866626414	0.037865497515386	6.90973294440711E-05	0.068433555791841	0.006642710091501	1
rs2562382	ITK	0.294851648333333	0.033973629149302	0.035159229404934	0.02538418636619	0.05150253184204	0.025541432412724	0.008923293158398	0.005081220544508	0.00940651388803	0.049395477844188	0.106039179183398	1
rs27924	ITK	0.294851648333333	0.033973629149302	0.046660940013125	0.069533657162001	0.051070221592193	0.02225455070099	0.01434450610193	0.075051825481269	0.029757047517868	0.061397362265405	0.049878349283346	1
rs27988	ITK	0.294851648333333	0.033973629149302	0.03860053184769	0.005408730501633	0.017229954515995	0.047246144515258	0.065216878705637	0.017127080312154	0.097847605164907	0.00860303451248	0.050124826553458	1
rs30112	ITK	0.294851648333333	0.033973629149302	0.034643244258433	0.031136769518465	0.026757472124705	0.029016284364323	0.012296348534564	0.048323961742325	0.019435793927736	0.064329535236307	0.045849788619042	1
rs30113	ITK	0.294851648333333	0.033973629149302	0.036638036402823	0.018099439515639	0.040832180216973	0.000568922659552	0.055301558763719	0.059850262178342	0.035107834430101	0.045931290571802	0.037412802886452	1
rs30118	ITK	0.294851648333333	0.033973629149302	0.020021238625202	0.009057090967378	0.034187479205218	0.024640026206353	0.008295937234241	0.031808302326771	0.008562798297266	0.0334963353879	0.010121939376488	1
rs31222	ITK	0.294851648333333	0.033973629149302	0.040139941344846	0.003071989285243	0.023309717458016	0.090856525787589	0.024280693484791	0.045808189045487	0.028705636326527	0.032648312256812	0.072438467114306	1
rs31223	ITK	0.294851648333333	0.033973629149302	0.034066090390552	0.028519839149558	0.000690010653643	0.077943370616559	0.016458168380335	0.061195383695849	0.014889312825502	0.033857174283748	0.038975463519224	1
rs31224	ITK	0.294851648333333	0.033973629149302	0.043422774895808	0.001612106262785	0.023855471104069	0.062605924088842	0.059246550456304	0.078606972300243	0.023585335784345	0.070506869675999	0.027362969493876	1
rs35697569	ITK	0.294851648333333	0.033973629149302	0.048066599049192	0.014749654474739	0.037582854144868	0.052006904921944	0.054208522084954	0.034146127892356	0.088350071104882	0.071068463250572	0.032420194519218	1
rs3815955	ITK	0.294851648333333	0.033973629149302	0.027382583432749	0.047796478945286	0.003859106571548	0.037960673999214	0.005278337559291	0.002688021640869	0.00972408293943	0.054924159577238	0.056829806229115	1
rs3846684	ITK	0.294851648333333	0.033973629149302	0.028101939987333	0.020978786661877	0.000239823660692	0.031808514509648	0.031036249293972	0.016579653886502	0.030366114065157	0.053883063314871	0.039923314505942	1
rs3909924	ITK	0.294851648333333	0.033973629149302	0.037866715173825	0.029262163820022	0.035023761707983	0.03741638696828	0.041076615740042	0.072792300360267	0.015482943843005	0.018137631746698	0.053741917204303	1
rs411174	ITK	0.294851648333333	0.033973629149302	0.025785062604054	0.008849995302017	0.009273386712869	0.009778431881912	0.045321408141765	0.034361613553631	0.012838161846959	0.083824871331035	0.00203263206224	1
rs452223	ITK	0.294851648333333	0.033973629149302	0.024081291543904	0.010219349455923	2.23009269711056E-05	0.032161887485894	0.011908052233537	0.035941368737156	0.047026837056172	0.048070069708866	0.007300466746716	1
rs4704855	ITK	0.294851648333333	0.033973629149302	0.032965864144662	0.02498256816306	0.007080491003611	0.03299768698859	0.028861357528863	0.034188316996111	0.050956092196226	0.060571676804465	0.024088723476373	1
rs56371502	ITK	0.294851648333333	0.033973629149302	0.055151220584608	0.047332126048267	0.072500454136383	0.050383471278418	0.063799433041933	0.063205794139064	0.05607434766371	0.021242569353458	0.066671569015632	1
rs59681833	ITK	0.294851648333333	0.033973629149302	0.029869349215024	0.003283491255571	0.014785837092759	0.035111812756913	0.024140404254215	0.075833860837252	0.023854457436064	0.023312102252494	0.038632827834923	1
rs59990394	ITK	0.294851648333333	0.033973629149302	0.035761233490281	0.033538531161557	0.019841920309299	0.06859492516541	0.022240515461092	0.018529364704505	0.042221190921112	0.046723893532353	0.034399526666921	1
rs60714766	ITK	0.294851648333333	0.033973629149302	0.022682633896775	0.010631995796443	0.032703160252223	0.035848775805411	0.007312158683169	0.028156302098008	0.005990571783296	0.006688996637115	0.054129110118535	1
rs62381220	ITK	0.294851648333333	0.033973629149302	0.025523197046687	0.002171615716923	0.011748753593787	0.014788801971781	0.037654115523233	0.023891474053416	0.06509445410766	0.022071162859125	0.026765198547568	1
rs62382964	ITK	0.294851648333333	0.033973629149302	0.032255906412558	0.00590180623611	0.031046892421102	0.045621514642064	0.024869173599639	0.048325533099242	0.041246512672425	0.024550136826959	0.036485681802922	1
rs6876898	ITK	0.294851648333333	0.033973629149302	0.030570626898374	0.035846813642226	0.027741176163475	0.021157629545465	0.022565118726147	0.039793774526817	0.045617566578677	0.048764979423678	0.003077956580505	1
rs6895925	ITK	0.294851648333333	0.033973629149302	0.020565700361759	0.025779148300064	0.002547415119974	0.021553268625671	0.000433784066751	0.0154518354685	0.001461863047158	0.057426683404603	0.039871604861349	1
rs71585954	ITK	0.294851648333333	0.033973629149302	0.05218813021157	0.060522028700998	0.056818046304067	0.056341048166745	0.061847380847646	0.011140882523928	0.087076149921591	0.039620673020885	0.044138832206701	1
rs71591335	ITK	0.294851648333333	0.033973629149302	0.028204025337471	0.038533651149917	0.007688586621568	0.030956283083887	0.000967271454118	0.027216117941008	0.014222450894374	0.049775206066274	0.056272635488624	1
rs75320134	ITK	0.294851648333333	0.033973629149302	0.034010938345174	0.01059160853554	0.010613233494562	0.04450645258025	0.008322215330145	0.069503487704639	0.038987206608212	0.037028087351101	0.052535215156943	1
rs75355720	ITK	0.294851648333333	0.033973629149302	0.056416848600873	0.079535793546673	0.039399566723462	0.025512852456582	0.06218611237331	0.075586370416806	0.062105316661168	0.065767732552097	0.041241044076884	1
rs76246936	ITK	0.294851648333333	0.033973629149302	0.032107328875609	0.004762280973764	0.020238976851176	0.032876493566957	0.020668295723797	0.011793998265719	0.033454588108196	0.124187943659959	0.008876053855305	1
rs76816525	ITK	0.294851648333333	0.033973629149302	0.032410239290045	0.032414878780584	0.043588529078186	0.00912022767462	0.000203118789555	0.037780523050972	0.001547063823427	0.113546333716583	0.021081239406431	1
rs78090931	ITK	0.294851648333333	0.033973629149302	0.047216314365081	0.060901019410184	0.047491189908187	0.080742075129237	0.040721744594506	0.069395639412052	0.012503811238088	0.027356919249539	0.038618115978851	1
rs9313491	ITK	0.294851648333333	0.033973629149302	0.019686630080836	0.014695141086632	0.005678788561369	0.027305028989263	0.019285207977418	0.023289402258255	0.036190978313849	0.004859716274386	0.026188777185519	1
rs12579890	CHPT1	0.295029175	0.031819166184128	0.06781941183354	0.114151402474921	0.043938568601568	0.040519709910947	0.091906301175646	0.051495101129528	0.128140418975145	0.049456079305151	0.02294771309541	1
rs17780078	CHPT1	0.295029175	0.031819166184128	0.031430083857636	0.044513826145319	0.016752815161774	0.000558157976159	0.052187828268961	0.034767422594377	0.05978902698487	0.009504632178862	0.033366961550769	1
rs68022990	CHPT1	0.295029175	0.031819166184128	0.01099169169975	0.008409963783772	0.014474346586151	0.006682586197682	0.017648788461888	0.010897580177096	0.012497996404545	0.012169229896543	0.005153042090321	1
rs73163718	CHPT1	0.295029175	0.031819166184128	0.018805382691785	0.02537759294291	0.001075455075028	0.039612902718615	5.81488917825479E-05	0.004839109246337	0.004055675982747	0.072174341594345	0.003249835082517	1
rs74692062	CHPT1	0.295029175	0.031819166184128	0.021980246877153	0.017303319272494	0.015112035976655	0.002963453822164	0.04463769793727	0.047176390170178	0.040968769624764	0.005495104999245	0.002185203214457	1
rs76620073	CHPT1	0.295029175	0.031819166184128	0.039888180144901	0.020292681219728	0.011587743116775	0.053995998998375	0.035769415385243	0.066907969451415	0.02621270108433	0.062743026940847	0.041595904962494	1
rs10041985	GABRA1	0.296247015	0.039100577485388	0.02873119345674	0.047264405727749	0.076010722433973	0.030034165040049	0.006965568747678	0.00814637310038	0.006567767217504	0.026641563634771	0.028218981751819	1
rs10057413	GABRA1	0.296247015	0.039100577485388	0.031832661249457	0.003116236700504	0.044560402340621	0.063707111098639	0.007853617848745	0.058240738136304	0.026012691646256	0.005591321694308	0.04557917053028	1
rs10068911	GABRA1	0.296247015	0.039100577485388	0.024601639969375	0.044386271441659	0.049214766299082	0.038453729868975	0.010995128964156	0.007922295148153	0.00806166051623	0.023195434028386	0.01458383348836	1
rs1026447	GABRA1	0.296247015	0.039100577485388	0.056721900900139	0.062219483472904	0.078032840416644	0.065776058349731	0.082185479675015	0.043097440127183	0.030955700026684	0.038628093213696	0.052880111919252	1
rs1037715	GABRA1	0.296247015	0.039100577485388	0.034127639381044	0.024214370257909	0.011135968936356	0.033090742101632	0.051390407028748	0.050139146579212	0.040275730411901	0.021808368726721	0.040966381005876	1
rs11576001	GABRA1	0.296247015	0.039100577485388	0.016863790639224	0.002245521822373	0.022720297898191	0.002670714070416	0.010413306814845	0.011978222641522	0.009203452372556	0.033226346314291	0.042452463179599	1
rs12656605	GABRA1	0.296247015	0.039100577485388	0.035298750510674	0.026707030790615	0.00914073982344	0.0378927920841	0.054202489381278	0.052509699807233	0.044122799969241	0.017295882407144	0.040518569822338	1
rs12658835	GABRA1	0.296247015	0.039100577485388	0.07353503696372	0.084802644338523	0.083629556292134	0.078768103132268	0.102749202191268	0.064949454868028	0.06214915564276	0.051697567060084	0.059534612184698	1
rs17545383	GABRA1	0.296247015	0.039100577485388	0.029515949106931	0.007167132349181	0.02096076556743	0.00699237597671	0.074190750936558	0.027138825429983	0.02619756384929	0.043271094707073	0.030209084039219	1
rs4367330	GABRA1	0.296247015	0.039100577485388	0.048691081705137	0.025763574891232	0.032793087780053	0.041339041956229	0.092137890247032	0.041057410727688	0.050578463978185	0.063000675607343	0.042858508453337	1
rs4428455	GABRA1	0.296247015	0.039100577485388	0.034342166542834	0.019448413639746	0.00188352757816	0.040143888776229	0.056004740095964	0.032105901869683	0.031581367743235	0.067835064786172	0.025734427853478	1
rs4437416	GABRA1	0.296247015	0.039100577485388	0.063384114192841	0.080008166515554	0.126396856568117	0.06845486545596	0.073730321352825	0.000802833863246	0.017223478367364	0.100958274600353	0.039498116819309	1
rs62381655	GABRA1	0.296247015	0.039100577485388	0.034387539688046	0.02469857235477	0.002124189201027	0.018151867189739	0.066431486621466	0.030420719928043	0.041297900553925	0.06876805574112	0.023207525914279	1
rs62381656	GABRA1	0.296247015	0.039100577485388	0.032759344049698	0.070760046298274	0.023010590976008	0.061562120431249	0.003652501976534	0.02263989951428	0.026471108227014	0.021055414103422	0.032923070870799	1
rs6866984	GABRA1	0.296247015	0.039100577485388	0.027060613125042	0.01579899518565	0.042597149101447	0.049319931825008	0.030117679112941	0.012937723868623	0.010891651905972	0.04311894477848	0.011702829222217	1
rs72817495	GABRA1	0.296247015	0.039100577485388	0.031544972775789	0.026645384033859	0.010066781794179	0.037101255867832	0.044455616704689	0.052891777590842	0.042471022937011	0.009136882201588	0.029591061076313	1
rs72819308	GABRA1	0.296247015	0.039100577485388	0.062560007841409	0.065419886146593	0.075517575529067	0.073109719279932	0.091210966613416	0.053824759573379	0.042838940815381	0.043706488016895	0.054851726756606	1
rs72819314	GABRA1	0.296247015	0.039100577485388	0.034127639381044	0.024214370257909	0.011135968936356	0.033090742101632	0.051390407028748	0.050139146579212	0.040275730411901	0.021808368726721	0.040966381005876	1
rs7701394	GABRA1	0.296247015	0.039100577485388	0.043021396445186	0.047740893975782	0.070430884473072	0.001752722139531	0.089427634527913	0.023448093878076	0.037720621520911	0.060008911238625	0.013641409807576	1
rs78679936	GABRA1	0.296247015	0.039100577485388	0.037879890101845	0.040001121245	0.039815933140069	0.016220360411038	0.058410129784824	0.057053541772459	0.047528522388299	0.022242453592189	0.021767058480885	1
rs78969399	GABRA1	0.296247015	0.039100577485388	0.040124799166982	0.046373441108968	0.017137157387844	0.042183816553628	0.058572998186143	0.044565478482887	0.047964325531938	0.015723765718194	0.048477410366253	1
rs117497963	VPS4B	0.296824243333333	0.051439024350953	0.047143717571255	0.060845507625922	0.056911332411569	0.04336008063701	0.03738080269623	0.065430603723399	0.040800023801927	0.002039314638771	0.070382075035209	1
rs56111802	VPS4B	0.296824243333333	0.051439024350953	0.055734331130651	0.048375227454201	0.038628316988253	0.054855404312995	0.058918980836477	0.102305471718056	0.047368057133319	0.045964445460062	0.049458745141849	1
rs703773	DCTN5	0.297853725	0.035271164767972	0.031377205721759	0.035604524329915	0.051986628752098	0.007714827011719	0.025302524101169	0.059829320766181	0.009666204675786	0.033737014073639	0.027176602063566	1
rs8052885	DCTN5	0.297853725	0.035271164767972	0.039165123814185	0.014960660620227	0.057276655570546	0.020926763058733	0.043932107430033	0.027254820066115	0.077825515453712	0.066701172961501	0.004443295352612	1
rs2521501	FES	0.298073345	0.050923475597468	0.043479634116224	0.070409948384963	0.025781339784826	0.030693572152564	0.063300976216272	0.051155612546689	0.062971918423824	0.02448355575341	0.019040149667241	1
rs55670715	FES	0.298073345	0.050923475597468	0.058367317078713	0.042882001012768	0.016447923996613	0.061237465793066	0.086479278523908	0.035577386587931	0.143284045712582	0.020237883473178	0.060792551529659	1
rs56377826	SNRPA1	0.305222768333333	0.044018458882266	0.034636306533012	0.022611481555156	0.012423051453251	0.017458859819053	0.075807499339863	0.027432633905335	0.085325727013349	0.020944223003297	0.015086976174795	1
rs62621227	SNRPA1	0.305222768333333	0.044018458882266	0.046334808113218	0.02502420016629	0.047797294063038	0.02401684804581	0.085749815438402	0.046455565929403	0.078101883852478	0.051556152793549	0.011976704616776	1
rs74836446	SNRPA1	0.305222768333333	0.044018458882266	0.051084262000567	0.044010812951419	0.00917357289625	0.05431320495173	0.049306185695664	0.101316421362302	0.021896914343777	0.05719437765456	0.071462606148835	1
rs11595690	IDI2	0.306305225	0.063892851357712	0.05805481052477	0.049202844765383	0.036755157089424	0.081031726149774	0.052227251762165	0.043016584977644	0.092450448418281	0.05738779350104	0.052366677534447	1
rs3812656	IDI2	0.306305225	0.063892851357712	0.069730892190654	0.053707948858221	0.082579444367172	0.035084005944383	0.036302091606181	0.05135624855124	0.105411046258435	0.127536160522274	0.06587019141733	1
rs10502002	MMP7	0.306404296666667	0.028959074464735	0.018628712220642	0.02227375262807	0.002525534685761	0.020837786526629	0.008992060781185	0.019656693272852	0.027790997622146	0.031285863746596	0.015667008501896	1
rs17878383	MMP7	0.306404296666667	0.028959074464735	0.041161215518282	0.058506021775173	0.020486531040261	0.042385628022793	0.049037355358427	0.060533283511721	0.027492175297871	0.05632218126158	0.014526547878429	1
rs17880914	MMP7	0.306404296666667	0.028959074464735	0.020582496638977	0.019259055943183	0.071030005555499	0.011350161722437	0.014582588863226	0.006242720627616	0.014040163350337	0.005950243577038	0.022205033472478	1
rs17886371	MMP7	0.306404296666667	0.028959074464735	0.047257233909039	0.021328937016735	0.088215277325997	0.037831534523017	0.01904883751396	0.049459758034616	0.051131117628709	0.07376531190002	0.03727709732926	1
rs56857975	MMP7	0.306404296666667	0.028959074464735	0.017165714036734	0.007485965911871	0.016502055033299	0.000975347565166	0.03752322382653	0.00136814654359	0.005792783107097	0.012218501997147	0.055459688309173	1
rs2071485	ACP5	0.306449988333333	0.047102757498936	0.047102757498936	0.021478941875401	0.070893840479117	0.034135364628435	0.013448387973386	0.062741266373261	0.081300361715736	0.091584174670416	0.001239722275736	1
rs112385378	DPYSL5	0.308613028333333	0.039766016475151	0.044242548464701	0.056814449005023	0.052874068458335	0.07934088320247	0.028294146196476	0.028781705499075	0.06484825509597	0.031811937100954	0.011174943159304	1
rs12474404	DPYSL5	0.308613028333333	0.039766016475151	0.04558530717402	0.097205372529266	0.006548676253299	0.044282471050892	0.006543627006725	0.053669318899505	0.053694646530902	0.073252641763849	0.029485703357719	1
rs12617848	DPYSL5	0.308613028333333	0.039766016475151	0.039967944627973	0.016843227130177	0.033184504990402	0.017582791820801	0.054430311960993	0.058808948029803	0.037071992564241	0.084032979152187	0.01778880137518	1
rs1371614	DPYSL5	0.308613028333333	0.039766016475151	0.032729194618491	0.045304843459329	0.04352640514452	0.036066181244506	0.036825163566851	0.032999407312249	0.000729868529334	0.053186671898276	0.013195015792863	1
rs17005660	DPYSL5	0.308613028333333	0.039766016475151	0.032365638817657	0.008417926689639	0.008893846491562	0.069147979283759	0.000971230807796	0.0419921197823	0.018249634475626	0.034333699280989	0.076918673729582	1
rs202118193	DPYSL5	0.308613028333333	0.039766016475151	0.039956439701592	0.038525012813185	0.0141637245599	0.078262099507844	0.043222321604795	0.012374100910691	0.071179243244326	0.026585462205118	0.035339552766877	1
rs41288789	DPYSL5	0.308613028333333	0.039766016475151	0.039763261472853	0.030836518732672	0.042148832234413	0.06082461420478	0.017428833871344	0.105097765210893	0.019057869894715	0.010768394196572	0.031943263437433	1
rs62128446	DPYSL5	0.308613028333333	0.039766016475151	0.032310607342615	0.039742076568934	0.022957595356159	0.053887503069386	0.007511641277479	0.098273883797291	0.009667296763269	0.004401988173064	0.022042873735341	1
rs72804810	DPYSL5	0.308613028333333	0.039766016475151	0.031351628922431	0.027420168180187	0.037477624821554	0.001979474467462	0.015949765506902	0.023894178361203	0.050661731466796	0.074203437584057	0.019226650991284	1
rs72804857	DPYSL5	0.308613028333333	0.039766016475151	0.063462079498634	0.04144987189697	0.047352513499543	0.041029422813735	0.052646797788	0.100633403091938	0.086346501147466	0.085896670140483	0.052341455610937	1
rs7596707	DPYSL5	0.308613028333333	0.039766016475151	0.030708692494149	0.030796654031547	0.010310296821215	0.071071916228928	0.0081562969991	0.036233822645082	0.012120020304462	0.007577518360242	0.069403014562618	1
rs77562583	DPYSL5	0.308613028333333	0.039766016475151	0.03795706250736	0.035871944872487	0.052908139898265	0.003408133082773	0.072580311739865	0.036006212201166	0.064445540522805	0.015923755394145	0.022512462347376	1
rs77808205	DPYSL5	0.308613028333333	0.039766016475151	0.041400421485554	0.097647628887425	0.072995627601533	0.030523138237749	0.013705312535592	0.022591842092084	0.002188883634683	0.033408369749849	0.058142569145521	1
rs78940216	DPYSL5	0.308613028333333	0.039766016475151	0.044923403524077	0.072912848208738	0.03465681408324	0.058977528005364	0.029340433113882	0.057652981992574	0.047853101581128	0.053238767336321	0.00475475387137	1
rs10039389	FLT4	0.308657306666667	0.033436759998153	0.024951855598673	0.008188271491807	0.023150503478482	0.013709974073293	0.038553963307549	0.062171194224909	0.022396416721691	0.016789955423479	0.014654566068178	1
rs10071147	FLT4	0.308657306666667	0.033436759998153	0.024775647177835	0.002131204048675	0.026290533687022	0.020633885503562	0.045645590662132	0.003340419963149	0.027573302053905	0.021111328808602	0.051478912695636	1
rs112115582	FLT4	0.308657306666667	0.033436759998153	0.065938442147194	0.079643439932886	0.05596762474255	0.035655698000673	0.113324430678306	0.049615589212179	0.065269395530602	0.078636702397168	0.04939465668319	1
rs112518207	FLT4	0.308657306666667	0.033436759998153	0.033132271260408	0.013762032509435	0.02007022787457	0.03377915460298	0.041575890607868	0.021421182712062	0.02069140300065	0.06589546980864	0.047862808967057	1
rs1130379	FLT4	0.308657306666667	0.033436759998153	0.025559801411977	0.034168294718752	0.019463929303567	0.038811632250613	0.00636329519151	0.029685821527974	0.015825859174939	0.002073382948632	0.058086196179833	1
rs114838148	FLT4	0.308657306666667	0.033436759998153	0.020712819247266	0.030693158919349	0.002572459748612	0.020482240135972	0.027357827146069	0.031398218464476	0.014534394206438	0.005178986788865	0.033485268568344	1
rs11750142	FLT4	0.308657306666667	0.033436759998153	0.043316421910074	0.016350771396104	0.020767457553538	0.05314679014496	0.026212230165028	0.045669599370269	0.092913407553331	0.062924455441047	0.028546663656316	1
rs12719871	FLT4	0.308657306666667	0.033436759998153	0.029380589424743	0.058455900414612	0.014678420857116	0.040885173594695	0.035921186098207	0.001660598591594	0.030301964338198	0.008517214511449	0.044624256992072	1
rs140492735	FLT4	0.308657306666667	0.033436759998153	0.037098407832261	0.014357462674006	0.028551464219752	0.02187449383464	0.015191336724403	0.015820743129365	0.051474716266247	0.087103755146894	0.062413290662781	1
rs1565818	FLT4	0.308657306666667	0.033436759998153	0.025559801411977	0.034168294718752	0.019463929303567	0.038811632250613	0.00636329519151	0.029685821527974	0.015825859174939	0.002073382948632	0.058086196179833	1
rs1565819	FLT4	0.308657306666667	0.033436759998153	0.018686324066048	0.024505383212087	0.03482054324204	0.014527232909725	0.013029479574597	0.011629093527546	0.004043174025328	0.014006668490671	0.032929017546394	1
rs184269	FLT4	0.308657306666667	0.033436759998153	0.044249844675468	0.063005501609506	0.064863530351339	0.033474796067903	0.016841783128875	0.026371584388256	0.03688942774615	0.069685370587618	0.042866763524098	1
rs1965978	FLT4	0.308657306666667	0.033436759998153	0.013721018359853	0.008610748154336	0.028332357592354	0.023330307299043	0.001677842252902	0.00834065548114	0.009628035562516	0.00679427980309	0.023053920733445	1
rs2242207	FLT4	0.308657306666667	0.033436759998153	0.025936033801031	0.03141531082361	0.026637485111796	0.030870878067624	0.00339945789251	0.027034247535483	0.003164624610706	0.080800359939154	0.004165906427367	1
rs2242209	FLT4	0.308657306666667	0.033436759998153	0.014955807037977	0.003001268868164	0.030798617446635	0.019799173096767	0.003791438474064	5.85654599464022E-05	0.020023544820121	0.003464882782362	0.038708965355761	1
rs2242210	FLT4	0.308657306666667	0.033436759998153	0.041834604069988	0.098639573336906	0.032231473380034	0.01858506784373	0.020782296884088	0.034917337384882	0.027600904518859	0.048545265875551	0.053374913335858	1
rs2242212	FLT4	0.308657306666667	0.033436759998153	0.033851883533493	0.002549600816475	0.005159978793326	0.033618754613256	0.031489466796756	0.013127179674455	0.064552216380953	0.023889991949403	0.096427879243324	1
rs2242213	FLT4	0.308657306666667	0.033436759998153	0.021633213380358	0.04211018700373	0.000139656288424	0.016081788608525	0.028277159585052	0.036500609532759	0.005659239204379	0.009903497598292	0.0343935692217	1
rs2242214	FLT4	0.308657306666667	0.033436759998153	0.030823922483401	0.009485673921845	0.004196072029931	0.020704162326117	0.04700819141772	0.029982845934774	0.006796336845751	0.043229981589973	0.085188115801095	1
rs2242219	FLT4	0.308657306666667	0.033436759998153	0.024122307560512	0.008381910093848	0.013541039738458	0.013094871743265	0.039681571730285	0.064669021927312	0.022079563446529	0.026690247870556	0.004840233933843	1
rs2279622	FLT4	0.308657306666667	0.033436759998153	0.025145392725522	0.057880239017844	0.024647517317457	0.004880387578418	0.003634788281098	0.007794784386435	0.007023242149268	0.086250757372088	0.009051425701565	1
rs2290983	FLT4	0.308657306666667	0.033436759998153	0.031977198041694	0.02349667932032	0.026492797303816	0.039740871352991	0.026803401856927	0.057609888533224	0.056183575315733	0.003255206814601	0.022235163835941	1
rs307807	FLT4	0.308657306666667	0.033436759998153	0.026959257427465	0.01618031132066	0.01256690939869	0.015027214632755	0.000615539318722	0.032400332423067	0.032454327835678	0.053335319778563	0.053094104711587	1
rs307808	FLT4	0.308657306666667	0.033436759998153	0.028011005414281	0.023839096221657	0.023720340701543	0.02453203778656	0.025386116206318	0.031667690006803	0.061790572534205	0.007942968857611	0.025209220999555	1
rs307821	FLT4	0.308657306666667	0.033436759998153	0.035497443409505	0.032951233560728	0.098273520269863	0.016626551637418	0.017886634858796	0.063034370374699	0.005963308108547	0.024164782166343	0.025079146299646	1
rs307822	FLT4	0.308657306666667	0.033436759998153	0.044788675110379	0.084694340995537	0.005118959237535	0.026216619143541	0.033392239402022	0.037871337121422	0.020266256563506	0.09774812308163	0.053001525337836	1
rs307823	FLT4	0.308657306666667	0.033436759998153	0.037360533961585	0.099268673874824	0.022189282895439	0.013432395003045	0.033822380927656	0.017247679208074	0.016700678658564	0.050762988131904	0.045460192993172	1
rs307825	FLT4	0.308657306666667	0.033436759998153	0.06174716143949	0.115778353636712	0.012561906735637	0.038646825011597	0.081523155055847	0.11485809971628	0.029172637352128	0.041090465054768	0.060345848952955	1
rs307826	FLT4	0.308657306666667	0.033436759998153	0.027038135415089	0.014579722083733	0.0810832266969	0.023866555441913	0.020649430761074	0.024500039715297	0.016561175495535	0.002002046172223	0.033062886954039	1
rs307827	FLT4	0.308657306666667	0.033436759998153	0.045388528994436	0.087841082136529	0.005222416971339	0.005599026383598	0.044647465815752	0.028394340702491	0.039561794720737	0.099494726008057	0.052347379216983	1
rs307832	FLT4	0.308657306666667	0.033436759998153	0.028530598866251	0.02053591757401	0.061680003575767	0.028838199870327	0.033950054134029	0.028907366568317	0.031840048083557	0.012056542361433	0.010436658762569	1
rs34221241	FLT4	0.308657306666667	0.033436759998153	0.037184276479121	0.034247160275073	0.018093599832854	0.042786336782229	0.017022784801449	0.061409958195106	0.045622521078817	0.020389605682984	0.057902245184459	1
rs35006544	FLT4	0.308657306666667	0.033436759998153	0.027641150824239	0.020676351399118	0.066106771266554	0.050199933669509	0.035112714436983	0.009550015585847	0.017195048109359	0.003402537077051	0.018885835049492	1
rs3797102	FLT4	0.308657306666667	0.033436759998153	0.031010409367082	0.051137736188057	0.0545118488792	0.037739753690319	0.046521222085361	0.029620549199994	0.011504802871524	0.002277435425043	0.014769926597156	1
rs3797104	FLT4	0.308657306666667	0.033436759998153	0.035997988706768	0.001458561692454	0.042930616961837	0.046251919427488	0.022341964045471	0.062780171207042	0.011795106381879	0.093775776678269	0.006649793259705	1
rs392227	FLT4	0.308657306666667	0.033436759998153	0.03615640222782	0.008455346842715	0.016411024376444	0.022277992892223	0.021473292281295	0.018970734521016	0.046199804566511	0.073106737863638	0.082356284478717	1
rs398453	FLT4	0.308657306666667	0.033436759998153	0.038960835544984	0.029755690863989	0.050241027483636	0.052402171540246	0.025431616603368	0.06074228872493	0.001552000546797	0.021588344029593	0.069973544567309	1
rs421358	FLT4	0.308657306666667	0.033436759998153	0.022153709354133	0.008591946973402	0.047686160490717	0.018061797994334	0.009142023990279	0.013055491471835	0.06353556190217	5.49190359450324E-05	0.017101772974378	1
rs446003	FLT4	0.308657306666667	0.033436759998153	0.021978667852855	0.007501103638681	0.00713233108455	8.37183585717264E-05	0.013457197182492	0.035180474433219	0.02622597360995	0.035571495541028	0.050677048974344	1
rs448012	FLT4	0.308657306666667	0.033436759998153	0.033322132675049	0.005568235132662	0.052737100501149	0.01013821399434	0.009158600308291	0.031612290645214	0.044936113546654	0.072238260155908	0.040188247116172	1
rs449774	FLT4	0.308657306666667	0.033436759998153	0.025470118622224	0.011222404846737	0.032126005998139	0.023735243590701	0.016333767302186	0.00554216934098	0.043463806392996	0.056235313815785	0.015102237690271	1
rs455169	FLT4	0.308657306666667	0.033436759998153	0.043069894182506	0.037475512304118	0.061108446601391	0.04052229678377	0.024624734402672	0.068998818352033	0.032905427992782	0.046621107343229	0.032302809680056	1
rs4700964	FLT4	0.308657306666667	0.033436759998153	0.026651392316842	0.006772237358959	0.03517407710147	0.012684882947267	0.014320885064084	0.04342508258331	0.026617935514176	0.013201234317385	0.061014803648086	1
rs55897571	FLT4	0.308657306666667	0.033436759998153	0.052565582479504	0.073924454527712	0.078755784040534	0.003661845176022	0.035971700433346	0.106111559732302	0.025168887588389	0.053372284844415	0.043558143493315	1
rs55900466	FLT4	0.308657306666667	0.033436759998153	0.035897961531983	0.05392986260798	0.012471465408415	0.043843043664182	0.04291440052524	0.047925352335902	0.01855136763022	0.04849503950573	0.019053160578198	1
rs56268625	FLT4	0.308657306666667	0.033436759998153	0.033805668680534	0.065294099159868	0.047099300899327	0.003535278087896	0.061502390962381	0.000918125561637	0.029716835311958	0.016272352519693	0.046106966941512	1
rs62407089	FLT4	0.308657306666667	0.033436759998153	0.04827935023269	0.029157046097176	0.067540616741085	0.070598615082407	0.044718451776687	0.04300885813245	0.070363364634303	0.051157433586944	0.009690415810466	1
rs6877011	FLT4	0.308657306666667	0.033436759998153	0.034203430979348	0.011697474623452	0.007060821487464	0.005368885679813	0.047127328886447	0.043705958701317	0.033522969243241	0.11179168839713	0.013352320815919	1
rs72818990	FLT4	0.308657306666667	0.033436759998153	0.029017406987132	0.005855091549633	0.003710280205174	0.01306110650223	0.014225968631253	0.031161207197412	0.066219178036225	0.04134089606115	0.056565527713982	1
rs728986	FLT4	0.308657306666667	0.033436759998153	0.042240068866193	0.064525189486528	0.104748020136246	0.01229533287706	0.000366109520259	0.00338225074133	0.034037732080274	0.057652187209745	0.060913728878099	1
rs74575417	FLT4	0.308657306666667	0.033436759998153	0.031612325933001	0.031591812966657	0.010883327337166	0.037022713339306	0.019719413485553	0.051755691606616	0.002671757648539	0.052971808854468	0.0462820822257	1
rs76645654	FLT4	0.308657306666667	0.033436759998153	0.058026090347656	0.001058447653988	0.032064728348625	0.072179191305278	0.062862478028296	0.127755625937784	0.055058384936813	0.017020222297771	0.096209644272693	1
rs77376470	FLT4	0.308657306666667	0.033436759998153	0.018570783037642	0.03603763078201	0.014369727906756	0.017475365177639	0.000218210800558	0.015673865018291	0.002688130869286	0.023908506807806	0.038194826938791	1
rs79778505	FLT4	0.308657306666667	0.033436759998153	0.032412158929289	0.052632215923001	0.023761706121504	0.026800904259974	0.000849478587742	0.048471331853496	0.01004593510019	0.062868633326413	0.033867066261993	1
rs899168	FLT4	0.308657306666667	0.033436759998153	0.037296182543499	0.010021852187367	0.063598083141543	0.047052653030305	0.028433452780436	0.027981731543042	0.074610801690662	0.031746469608718	0.014924416365922	1
rs899169	FLT4	0.308657306666667	0.033436759998153	0.04624962399824	0.044826728938785	0.013823468800699	0.00830047272145	0.026779762539024	0.117890745663661	0.030265486979674	0.073980341623801	0.054129984718831	1
rs11582510	PTAFR	0.313735526666667	0.037991021204782	0.034044921366104	0.029747109079872	0.052030257926963	0.031550951327231	0.018678768764456	0.022761057025378	0.021536105799157	0.046897090133367	0.049158030872407	1
rs12139433	PTAFR	0.313735526666667	0.037991021204782	0.023610223910745	0.007982284684424	0.033625754319721	0.002779164893128	0.022280280174037	0.008841741522599	0.005234733880812	0.107225311011376	0.000912520799863	1
rs142484887	PTAFR	0.313735526666667	0.037991021204782	0.044922561772282	0.010529100311983	0.003760242490556	0.080262101346376	0.09945427240689	0.078804375603728	0.026304942528424	0.032023121227068	0.028242338263233	1
rs1629168	PTAFR	0.313735526666667	0.037991021204782	0.068907130312287	0.045186189627554	0.005977747986871	0.096298838568415	0.095549524627727	0.096526425068312	0.122248648725929	0.01382449512714	0.075645172766347	1
rs76536370	PTAFR	0.313735526666667	0.037991021204782	0.018470268662492	0.00322463101825	0.020901527115622	0.012636000498781	0.010367963811001	0.02271324967805	0.004368059868785	0.055354436090388	0.018196281219061	1
rs13028648	ORC2	0.318339053333333	0.046981579012839	0.034752987642084	0.042519939738403	0.027179359428795	0.00344093876504	0.019942921889647	0.026834523474903	0.08379685421775	0.052409164960863	0.021900198661271	1
rs16836058	ORC2	0.318339053333333	0.046981579012839	0.042939304160916	0.05166318686348	0.006567565945165	0.00374722240704	0.035137006732685	0.004297901445593	0.080260487792722	0.121324750513219	0.040516311587423	1
rs67358415	ORC2	0.318339053333333	0.046981579012839	0.034752987642084	0.042519939738403	0.027179359428795	0.00344093876504	0.019942921889647	0.026834523474903	0.08379685421775	0.052409164960863	0.021900198661271	1
rs72929020	ORC2	0.318339053333333	0.046981579012839	0.061231307809555	0.074725106833221	0.090104925216162	0.053298779213741	0.0293494225576	0.069391134921859	0.023794932818728	0.08728890433929	0.061897256575837	1
rs72929030	ORC2	0.318339053333333	0.046981579012839	0.061231307809555	0.074725106833221	0.090104925216162	0.053298779213741	0.0293494225576	0.069391134921859	0.023794932818728	0.08728890433929	0.061897256575837	1
rs76388446	PIGV	0.320182276666667	0.035281435018942	0.035281435018942	0.05865811935596	0.038209653465945	0.001969270245546	0.014577295688226	0.012031959581637	0.051541566102509	0.054934680347128	0.050328935364587	1
rs11107022	UBE2N	0.327122161666667	0.04743472207859	0.058350446339842	0.043026779635663	0.038143706815137	0.112840302238218	0.074493566585812	0.012780666018379	0.014570033837884	0.045607871996671	0.125340643590967	1
rs116219562	UBE2N	0.327122161666667	0.04743472207859	0.036518997817338	0.021836932687468	0.005586948190544	0.06092115064588	0.072092174296971	0.030271317704961	0.045099375512473	0.050836850098527	0.005507233401876	1
rs10521111	YWHAE	0.327971648333333	0.044862957236665	0.03158808435102	0.001127499623502	0.042989655164129	0.025531751886289	0.048325204201179	0.036676081009557	0.040884172842202	0.041840270440819	0.01533003964048	1
rs11652413	YWHAE	0.327971648333333	0.044862957236665	0.030285159460167	0.025943889152481	0.014317449420726	0.00384564379713	0.05280810833045	0.083446209656096	0.015641493684948	0.025128885917687	0.021149595721818	1
rs11655548	YWHAE	0.327971648333333	0.044862957236665	0.066570380605224	0.003011859534464	0.000217022707694	0.002599341427932	0.084446522401054	0.083779020004666	0.158179435363597	0.12794616568911	0.072383677713272	0.450020291263206
rs117666926	YWHAE	0.327971648333333	0.044862957236665	0.040176587056828	0.055146416137259	0.056382434754915	0.014415401742133	0.044630022866122	0.048751680695433	0.059991536151543	0.022560971687851	0.019534232419366	1
rs12452627	YWHAE	0.327971648333333	0.044862957236665	0.040273678161392	0.010731030336628	0.030851212333954	0.064446929640123	0.012535185475932	0.008939214506037	0.053760376528095	0.072352610467833	0.068572866002535	1
rs12936902	YWHAE	0.327971648333333	0.044862957236665	0.033860488260763	0.006666621596028	0.041272864706466	0.027506909172717	0.046835008816345	0.030430871278217	0.047187543883889	0.063168139459552	0.007815947172889	1
rs143821051	YWHAE	0.327971648333333	0.044862957236665	0.034294374378183	0.038659619297251	0.046087176996702	0.006642626731844	0.071620909795694	0.008275151023367	0.051280017178669	0.018128356604239	0.033661137397702	1
rs147225481	YWHAE	0.327971648333333	0.044862957236665	0.063642074969159	0.015372850190418	0.037086407070994	0.044005864444506	0.08246988915878	0.099269586962146	0.100433358602514	0.048417851751657	0.082080791572258	1
rs34695979	YWHAE	0.327971648333333	0.044862957236665	0.037173801368923	0.008353907418695	0.047882517276063	0.032658768244627	0.043756620613738	0.046792528374726	0.03749482245559	0.067845987142572	0.012605259425376	1
rs3752827	YWHAE	0.327971648333333	0.044862957236665	0.057876356883189	0.030279015468759	0.016770675780618	0.033136668948874	0.105338981574346	0.074207058398514	0.117744730540435	0.059508106992604	0.026025617361361	1
rs4024021	YWHAE	0.327971648333333	0.044862957236665	0.04800597271153	0.025262606630606	0.032236088422785	0.004535360865573	0.110224828672679	0.035476539571208	0.083019959960289	0.028977697250283	0.064314700318815	1
rs4790082	YWHAE	0.327971648333333	0.044862957236665	0.046821367951254	0.004886248816433	0.016178210203405	0.017681815582795	0.094762794901551	0.052706338073625	0.083955574956843	0.050935360274201	0.053464600801182	1
rs55791306	YWHAE	0.327971648333333	0.044862957236665	0.048101670477468	0.044895872799784	0.017244608853169	0.046297236099508	0.014888206775469	0.017310721464406	0.071536055511205	0.079134507760924	0.093506154555275	1
rs58143069	YWHAE	0.327971648333333	0.044862957236665	0.048101670477468	0.044895872799784	0.017244608853169	0.046297236099508	0.014888206775469	0.017310721464406	0.071536055511205	0.079134507760924	0.093506154555275	1
rs62087918	YWHAE	0.327971648333333	0.044862957236665	0.051000755943261	0.02421971703462	0.041720119970434	0.002155725824157	0.07993738598926	0.039199232759908	0.084737396989408	0.133425296675644	0.002611172302657	1
rs62087939	YWHAE	0.327971648333333	0.044862957236665	0.041899919879515	0.05307374469685	0.062521599239362	0.01742293741642	0.045380069907591	0.052056673406218	0.07170592508362	0.006929128190959	0.0261092810951	1
rs62089574	YWHAE	0.327971648333333	0.044862957236665	0.035255613300403	0.042944992237877	0.047927785706768	0.01742293741642	0.035302343236114	0.035959037279216	0.064616302880538	0.014673138680552	0.023198368965741	1
rs67679211	YWHAE	0.327971648333333	0.044862957236665	0.035535380262829	0.01171579695817	0.035955036262189	0.027172800550161	0.05068054230621	0.033853702508452	0.049034449208337	0.063000388637975	0.012870325671134	1
rs7214298	YWHAE	0.327971648333333	0.044862957236665	0.057178978766306	0.018304215256443	0.049490628922147	0.082543724970135	0.010951538638704	0.04646462781612	0.091109645367061	0.101095876509706	0.057471572650134	1
rs7214541	YWHAE	0.327971648333333	0.044862957236665	0.051941799511775	0.012441188975604	0.000884627451989	0.032139281059156	0.060974724938717	0.073180516793637	0.098980373486587	0.114171984422388	0.022761698966125	1
rs72818256	YWHAE	0.327971648333333	0.044862957236665	0.047341661937899	0.043502293340764	0.027384489409917	0.048310492817786	0.114238613423942	0.010696667627677	0.10813031841835	0.000984472603369	0.025485947861386	1
rs72818258	YWHAE	0.327971648333333	0.044862957236665	0.043332677323119	0.034649552578786	0.01656258667876	0.016214855716201	0.065208317520641	0.108637302908123	0.04418465002138	0.0257885652246	0.035415587936461	1
rs75543711	YWHAE	0.327971648333333	0.044862957236665	0.048428649210054	0.029811002909148	0.031377150648611	0.078738045613211	0.019721561289221	0.001166065568028	0.081555413866696	0.062668565068672	0.082391388716843	1
rs77438020	YWHAE	0.327971648333333	0.044862957236665	0.043894976237634	0.042411947047757	0.017507129605229	0.014467487440587	0.0734252327854	0.102934534429066	0.043155527002083	0.016077637080621	0.041180314510331	1
rs8068068	YWHAE	0.327971648333333	0.044862957236665	0.045787563913126	0.047072696775617	0.004822583706917	0.039107833539708	0.072403052043065	0.065804350192564	0.055802405828459	0.004578505076139	0.07670908414254	1
rs9915564	YWHAE	0.327971648333333	0.044862957236665	0.038067244754814	0.035770478929733	0.049401225438246	0.05796242490979	0.011977627537363	0.05274213016284	0.03026758634147	0.018200056330804	0.048216428388265	1
rs117142362	RPS6KB2	0.335876415	0.050033549282951	0.050033549282951	0.047048859165421	0.055202924165626	0.017546735415535	0.053175206673899	0.016428200130679	0.095972505427411	0.076607947178163	0.038286016106877	1
rs371777	AQP2	0.33701918	0.066064016612476	0.096818119042416	0.077250519145535	0.040653841785286	0.097254954595511	0.095021458556461	0.136737825391066	0.156178303180553	0.048041579540315	0.123406470144604	0.532816475636218
rs76143524	AQP2	0.33701918	0.066064016612476	0.035309914182535	0.040376435829421	0.05703528128119	0.045961963020236	0.020374704570262	0.002118886140035	0.033992278699861	0.009549795225115	0.073069968694163	1
rs113575891	NLRX1	0.340310135	0.048230525012954	0.046627406447825	0.00321722654434	0.085095187503106	0.062603442895839	0.014792026627809	0.020034427000761	0.015155809750035	0.114406903008803	0.057714228251904	1
rs76626869	NLRX1	0.340310135	0.048230525012954	0.049833643578083	0.052116608699267	0.012585856363394	0.048539378758467	0.048830951752701	0.040380735286118	0.05895229887276	0.060232640891589	0.077030678000371	1
rs142497121	NAIP	0.351483751666667	0.042283628798801	0.028078620345663	0.009048697963408	0.037253928846856	0.006717000129414	0.046976456254986	0.039106418353458	0.030280880870597	0.044760992816666	0.010484587529919	1
rs2528561	NAIP	0.351483751666667	0.042283628798801	0.033439185894352	0.030635146008618	0.00159421360701	0.011020264919508	0.030509366796861	0.062808742187359	0.010541942073336	0.056966671609065	0.063437139953061	1
rs28439829	NAIP	0.351483751666667	0.042283628798801	0.061857078297782	0.064611246028275	0.066729959458275	0.07258225035088	0.030475315934111	0.047381465330797	0.073881511214546	0.067134871920738	0.072060006144636	1
rs28478097	NAIP	0.351483751666667	0.042283628798801	0.049250826840275	0.014399233984817	0.006597285984741	0.092814473103685	0.04156745195865	0.052089371195515	0.072580719776642	0.060482207378583	0.053475871339568	1
rs28751879	NAIP	0.351483751666667	0.042283628798801	0.038792432615933	0.073112623902173	0.001439881682108	0.00274178137074	0.019620778239131	0.039749065707259	0.045389798473026	0.12249569088951	0.005789840663519	1
rs12311345	C1S	0.364919463333333	0.042700896041077	0.05721129938957	0.044465266245549	0.027319026201289	0.089268113670045	0.04757642559492	0.065508090210735	0.086119438464452	0.051182506222959	0.046251528506614	1
rs7962738	C1S	0.364919463333333	0.042700896041077	0.028190492692583	0.016596445949227	0.025641538247409	0.015382957029636	0.064336566355848	0.039452870925625	0.038604941032421	0.008278664706946	0.017229957293556	1
rs2071425	CXCL1	0.368243953333333	0.082922254153054	0.082922254153054	0.150266606216829	0.076621712854674	0.107416607769747	0.10767256675066	0.072836206986076	0.078152438696899	0.027059042010581	0.043352851938968	0.867371919448639
rs3817624	TYROBP	0.375173785	0.043389860519007	0.043389860519007	0.016051121131176	0.001911117756644	0.079784454137763	0.080999685957858	0.029471129137189	0.056244968593533	0.057240387203076	0.025416020234814	1
rs72927430	PATL1	0.377216905	0.046456299737384	0.046456299737384	0.048090173929782	0.002184080832556	0.068197645505431	0.061546956100189	0.046821584909642	0.048305755110558	0.015332828444282	0.081171373066631	1
rs28680466	POLR2K	0.38355259	0.043412170364392	0.043412170364392	0.004983139913937	0.036241771423293	0.08479927227574	0.032740975149256	0.021416450467781	0.044366198426151	0.031085333203834	0.091664222055147	1
rs116913010	UBE3A	0.390994583333333	0.050756338442373	0.038169746643156	0.063967858800079	0.079893840826129	0.022669211483227	0.039938097504993	0.039178564504616	0.04607421404171	0.012091801850688	0.001544384133804	1
rs12591773	UBE3A	0.390994583333333	0.050756338442373	0.075239961433394	0.129609358255169	0.016391657544958	0.082827063512377	0.085123206504057	0.090198727432118	0.114933781295455	0.000866125449615	0.081969771473401	1
rs12910781	UBE3A	0.390994583333333	0.050756338442373	0.052118413159234	0.075022253846337	0.023004873838681	0.04105659769724	0.040784943676495	0.028886049047475	0.090771574600608	0.02061871615415	0.096802296412886	1
rs2340625	UBE3A	0.390994583333333	0.050756338442373	0.079687124513835	0.111324921037607	0.057657853707315	0.084919420028422	0.085424785988498	0.1345249175916	0.119454594806237	0.018818293511244	0.025372209439756	1
rs35654404	UBE3A	0.390994583333333	0.050756338442373	0.06623346983913	0.129943777040374	0.051425752248313	0.07723553072711	0.049740763944413	0.06375347248011	0.08024158251779	0.025139757377037	0.052387122377895	1
rs4445877	UBE3A	0.390994583333333	0.050756338442373	0.074912031080572	0.128231539914803	0.017696723642085	0.082595314528434	0.084145715964647	0.087402639140437	0.117944762125313	0.000931985972094	0.080347567356765	1
rs4906711	UBE3A	0.390994583333333	0.050756338442373	0.059487434356452	0.039728284174139	0.040805752842219	0.071590317195487	0.092131047065205	0.044857151639364	0.083034363900321	0.06093482555707	0.042817732477813	1
rs61998996	UBE3A	0.390994583333333	0.050756338442373	0.033717730993008	0.006321301965693	0.06260367270068	0.011864232785871	0.02544736203074	0.02820992029496	0.021278859358479	0.046396250924896	0.067620247882746	1
rs6576423	UBE3A	0.390994583333333	0.050756338442373	0.059487434356452	0.039728284174139	0.040805752842219	0.071590317195487	0.092131047065205	0.044857151639364	0.083034363900321	0.06093482555707	0.042817732477813	1
rs7176973	UBE3A	0.390994583333333	0.050756338442373	0.056578947132077	0.028730200368503	0.040623365538523	0.067944121802129	0.092148316778269	0.045281300370748	0.082714027147311	0.054713855047279	0.040476390003855	1
rs72697787	UBE3A	0.390994583333333	0.050756338442373	0.037010805424542	0.000538507490047	0.006317715978484	0.026555865723486	0.016335110159998	0.030354302803925	0.034564046840676	0.137923592105768	0.04349730229395	1
rs734127	UBE3A	0.390994583333333	0.050756338442373	0.039663724155459	0.068409824004193	9.03313451028058E-08	0.029497730171158	0.027420899700183	0.0572992456413	0.072520274570732	0.02082123680573	0.041340492019028	1
rs7402857	UBE3A	0.390994583333333	0.050756338442373	0.057537561445041	0.127069368418524	0.054050482555307	0.038152371719064	0.05279931580677	0.016565910759278	0.075444583475707	0.040729819670533	0.05548863915514	1
rs77341861	UBE3A	0.390994583333333	0.050756338442373	0.042385329119229	0.035916938495385	0.036556399693144	0.042923278347184	0.031376289092136	0.006388432834738	0.080550309062807	0.011040261609456	0.094330723818982	1
rs78680551	UBE3A	0.390994583333333	0.050756338442373	0.032498201061017	0.050506071253293	0.014970462265442	0.021310893470788	0.014408240356968	0.071679308806664	0.039766481272261	0.033918675686963	0.01342547537576	1
rs79641151	UBE3A	0.390994583333333	0.050756338442373	0.032498201061017	0.050506071253293	0.014970462265442	0.021310893470788	0.014408240356968	0.071679308806664	0.039766481272261	0.033918675686963	0.01342547537576	1
rs8028635	UBE3A	0.390994583333333	0.050756338442373	0.046541989002533	0.035501587580759	0.063613644174659	0.048532245663658	0.05290117756283	0.01689657439097	0.058308370493166	0.048818030239442	0.04776428191478	1
rs8179187	UBE3A	0.390994583333333	0.050756338442373	0.029845987186571	0.035609471014117	0.012385585319381	0.001966785944468	0.04111295431475	0.021279170028616	0.045332844716376	0.060493772389523	0.020587313765337	1
rs10942923	ZFYVE16	0.394747605	0.02483735845401	0.037335447039475	0.055806839508188	0.049529842113807	0.014505692981159	0.037739815658758	0.040732726581081	0.082591189018007	0.001458225978791	0.016319244476009	1
rs1097310	ZFYVE16	0.394747605	0.02483735845401	0.026447812620961	0.027753288180929	0.02119320983702	0.040698231304672	0.017035044496634	0.031127138873446	0.013099532791512	0.03566822909282	0.025007826390657	1
rs113741472	ZFYVE16	0.394747605	0.02483735845401	0.02321619312412	0.026390129325933	0.039877115184545	0.002974255720675	0.00336103026186	0.012017058870781	0.027426646030545	0.030541174244035	0.04314213535459	1
rs13172073	ZFYVE16	0.394747605	0.02483735845401	0.023614119033542	0.037828254867484	0.013998912086057	0.008704064247527	0.002126081888173	0.047752235998983	0.032665133931778	0.035187481897824	0.010650787350513	1
rs143909874	ZFYVE16	0.394747605	0.02483735845401	0.0346659986974	0.017934501433788	0.016669367106326	0.090348422780172	0.013852266825492	0.002619266752354	0.073159161541932	0.024469581261378	0.038275421877754	1
rs194539	ZFYVE16	0.394747605	0.02483735845401	0.016520715653524	0.0287672062827	0.018207143305441	0.042005803610547	0.026988658652079	0.00557333542025	0.005413923469797	0.005024393800155	0.000185260687225	1
rs249017	ZFYVE16	0.394747605	0.02483735845401	0.018464866499447	0.027709953160838	0.021050267617322	0.046873732558983	0.019130735154724	0.009993599449705	0.01121047032876	0.008584752888511	0.003165420836735	1
rs433916	ZFYVE16	0.394747605	0.02483735845401	0.029865337732056	0.040158847143113	0.013723815791049	0.03550837505763	0.006611226705044	0.047942561490522	0.009998739878094	0.016405179195069	0.068573956595925	1
rs62365285	ZFYVE16	0.394747605	0.02483735845401	0.027317823699666	0.034125266773257	0.003918359197443	0.021175694783184	0.029937563345085	0.010458613892485	0.016061593634653	0.044277264508025	0.058588233463198	1
rs71636228	ZFYVE16	0.394747605	0.02483735845401	0.02508376067996	0.033775483250123	0.01153449850919	0.009399233480432	0.009808757307293	0.044765610786296	0.039350695160897	0.039714316943132	0.012321490002314	1
rs74291645	ZFYVE16	0.394747605	0.02483735845401	0.02340824708371	0.010376202856066	0.001398400667198	0.035149797213999	0.013175419692887	0.043181391289842	0.028307944982258	0.03607873437084	0.019598085596589	1
rs76469466	ZFYVE16	0.394747605	0.02483735845401	0.020501529727769	0.02976085200094	0.003235513053154	0.000423890143319	0.030914012222812	0.014514972413449	0.020195967395684	0.024949409566172	0.040017621026621	1
rs7712536	ZFYVE16	0.394747605	0.02483735845401	0.026071376722845	0.038352762203291	0.007273770432313	0.009490835472295	0.024695946917914	0.011101572195894	0.014818620568165	0.05098055922509	0.051856946767799	1
rs77255051	ZFYVE16	0.394747605	0.02483735845401	0.022608595804622	0.003565348382114	0.002261737950559	0.035865762230842	0.014595595324048	0.050612189569729	0.01637222995047	0.035739530070311	0.0218563729589	1
rs835730	ZFYVE16	0.394747605	0.02483735845401	0.017438552691054	0.029319439240953	0.020652520991961	0.038997539939675	0.025540371785818	0.008485257577861	0.009333890321301	0.003784762760841	0.003394638910018	1
rs11583740	EXOSC10	0.397528695	0.033288426059662	0.033959179750309	0.001576763264533	0.06536060533834	0.020138331321425	0.038470587323156	0.034191639389158	0.02114958912145	0.044126426921603	0.046659495322805	1
rs151297021	EXOSC10	0.397528695	0.033288426059662	0.035091617626559	0.011117187807017	0.014313610142711	0.046034397731565	0.038429030594818	0.111142367847456	0.040748593329456	0.016502427133468	0.00244532642598	1
rs9430364	EXOSC10	0.397528695	0.033288426059662	0.030814480802119	0.040682774998501	0.019614818759727	0.006810063012043	0.050913861376003	0.043212552052826	0.043137546312413	0.024390638013207	0.01775359189223	1
rs181105068	ULBP2	0.400611736666667	0.04703597017577	0.054664609498317	0.111111766115908	0.090699981896627	0.011474188587592	0.058346038959364	0.015210939202391	0.102773396536199	0.02493721008948	0.022763354598973	1
rs35922042	ULBP2	0.400611736666667	0.04703597017577	0.045341789516849	0.033599773366199	0.076432011533554	0.054789079688197	0.013834468983797	0.052671060172435	0.058072780288241	0.034156501687056	0.03917864041531	1
rs62439756	ULBP2	0.400611736666667	0.04703597017577	0.041101511512144	0.05369404978403	0.028791553555672	0.049928606414091	0.058779252999196	0.060246346698459	0.038728927301381	0.02448965556194	0.014153699782386	1
rs77207349	HNRNPA1L2	0.401491418333333	0.041363930958765	0.05527788134645	0.058291295413907	0.027288735835573	0.049853265590712	0.067569952954774	0.001185622501561	0.125400865170444	0.030209663912946	0.082423649391686	1
rs9536203	HNRNPA1L2	0.401491418333333	0.041363930958765	0.042632842087246	0.091320620069786	0.064001375832826	0.008139273376442	0.065191127415944	0.003658046934317	0.054697438520388	0.016798485480869	0.037256369067396	1
rs9536208	HNRNPA1L2	0.401491418333333	0.041363930958765	0.026181069442599	0.06103052245143	0.025374354743321	0.010533919119559	0.012826537058451	0.005272136695661	0.051309062252631	0.006360885489438	0.036741137730304	1
rs3824120	MYC	0.415018931666667	0.04922284456369	0.031507598885204	0.030123972210485	0.021767619330878	0.036077888968107	0.008968489833115	0.075996793029051	0.04623804808365	0.009564622181403	0.023323357444942	1
rs3891248	MYC	0.415018931666667	0.04922284456369	0.066938090242176	0.013149907853097	0.038732709038929	0.083647630781289	0.066384934598436	0.102349225060445	0.099617325532813	0.105319936603996	0.0263030524684	1
rs145211787	CCNB1	0.416279371666667	0.029507118083497	0.04515103533077	0.013333077417546	0.020551863265317	0.017069528683323	0.034677885438498	0.056405733056369	0.111738652764354	0.088573497258966	0.018858044761786	1
rs2069433	CCNB1	0.416279371666667	0.029507118083497	0.013863200836225	0.027377307430043	0.047756778489958	0.002679936098774	0.000969401648963	0.009518160315759	0.017600346385921	0.000607194021154	0.004396482299228	1
rs58415912	MYL9	0.43434006	0.068496062032044	0.068496062032044	0.07453716049422	0.044595999998723	0.088242383662427	0.060798315570535	0.079851419534138	0.102104024820901	0.02132423998996	0.076514952185447	1
rs142289341	NR1H3	0.43762325	0.042877545372252	0.046756745529495	0.053098368320013	0.074250037385203	0.031327694981434	0.003043981892504	0.049648922700108	0.059845410503791	0.053184279987607	0.049655268465304	1
rs74924988	NR1H3	0.43762325	0.042877545372252	0.038998345215008	0.05261503524385	0.089564279430375	0.044348845550388	0.026824333922603	0.01230407981424	0.004747720730876	0.057064976274334	0.024517490753401	1
rs78803121	EREG	0.439301805	0.051110917046804	0.051110917046804	0.052182191358657	0.038960792983511	0.06177524900301	0.064109144773502	0.089482804274403	0.037316776455407	0.025933361787033	0.039127015738909	1
rs711350	SGCB	0.441424738333333	0.028565121267938	0.025829725233966	0.00619496388836	0.018720175284153	0.00674924288184	0.007645821520892	0.014368826876116	0.027857446194857	0.110564943504237	0.014536381721271	1
rs73246101	SGCB	0.441424738333333	0.028565121267938	0.03130051730191	0.028127487155071	0.046010807551036	0.048150150304912	0.000288254813932	0.002156650144976	0.063574343142916	0.044977965566917	0.017118479735523	1
rs114672592	DARS2	0.446143298333333	0.033520733865254	0.018650816836452	0.021043260207982	0.014886087694327	0.002659879201632	0.0265917629352	0.013118316455855	0.022347830187172	0.014909974437355	0.033649423572088	1
rs11579871	DARS2	0.446143298333333	0.033520733865254	0.046991735615939	0.021825009261614	0.086648161836805	0.032475128801207	0.079787773717603	0.014602884125638	0.037284376631162	0.076399646874703	0.026910903678781	1
rs11588549	DARS2	0.446143298333333	0.033520733865254	0.046991735615939	0.021825009261614	0.086648161836805	0.032475128801207	0.079787773717603	0.014602884125638	0.037284376631162	0.076399646874703	0.026910903678781	1
rs146151725	DARS2	0.446143298333333	0.033520733865254	0.019352930888279	0.009600154204666	0.007693241400509	0.000908615287524	0.014504419142905	0.021609110250832	0.064157729961665	0.018521158325931	0.017829018532202	1
rs3791021	DARS2	0.446143298333333	0.033520733865254	0.046502235009327	0.036242614850094	0.054060932997171	0.055961941774075	0.088386571401352	0.020212137658859	0.025777092349011	0.021361202242161	0.070015386801896	1
rs71514818	DARS2	0.446143298333333	0.033520733865254	0.022634949225585	0.014188601045585	0.044941890125977	0.004129036847105	0.013493649016611	0.039202067884507	0.003514665095155	0.045802051612731	0.01580763217701	1
rs11267038	CYCS	0.448381101666667	0.030096084419946	0.042622540493608	0.017602862957779	0.032335613643161	0.017546735415535	0.066571826038375	0.056163403402419	0.081389226598107	0.029587710824316	0.03978294506917	1
rs73086245	CYCS	0.448381101666667	0.030096084419946	0.017569628346285	0.062175159236449	0.00311482224412	0.020379485129379	0.012945600133938	0.024936428567456	0.003400235556822	0.00432793382826	0.009277362073859	1
rs146457718	UGT8	0.45123474	0.055693697161719	0.04558316764487	0.028753729273336	0.063525340047344	0.031262608852042	0.041668898345326	0.070967406598345	0.080023640314044	0.037627296275823	0.010836421452702	1
rs62308125	UGT8	0.45123474	0.055693697161719	0.065804226678568	0.032354547424778	0.064455940822751	0.085670608303831	0.117948837535226	0.065031919755267	0.103869916663885	0.011147263415083	0.04595477950772	1
rs11000468	PLA2G12B	0.456790738333333	0.026741053750998	0.022172451614989	0.042894046964746	0.008948264456148	0.020132479443882	0.028559590118883	0.005738865357902	0.007062941237095	0.037805177535831	0.026238247805424	1
rs12257692	PLA2G12B	0.456790738333333	0.026741053750998	0.015276616953846	0.029096726195735	0.021571244856146	0.025848713086265	0.014440132959087	0.007177827912537	0.008339745313779	0.011283280791778	0.004455264515443	1
rs3829126	PLA2G12B	0.456790738333333	0.026741053750998	0.023315606448086	0.044450558118564	0.012455907877686	0.018546037569343	0.011316889230907	0.000235532706126	0.01814204199757	0.024525646527557	0.056852237556937	1
rs59035627	PLA2G12B	0.456790738333333	0.026741053750998	0.044189926299821	0.10201959241843	0.009600504531932	0.013552479574457	0.069096837341275	0.012833293408452	0.043635273039772	0.051613035172582	0.051168394911673	1
rs78077522	PLA2G12B	0.456790738333333	0.026741053750998	0.028750667438247	0.013971746936561	0.027008528094294	0.068066303970824	0.023029475881431	0.026278789801878	0.052721664040471	0.01735150106632	0.001577329714194	1
rs12375348	AP3M2	0.457673646666667	0.053982823423772	0.04522224507126	0.044908317786709	0.026638814360253	0.00991134045339	0.056743987860886	0.05063635823115	0.054038539904227	0.104050000986991	0.014850600986476	1
rs62507969	AP3M2	0.457673646666667	0.053982823423772	0.062743401776285	0.037636371968951	0.067125109703393	0.116099094325241	0.056278874474739	0.078613645215932	0.054045818362353	0.004853961420493	0.087294338739175	1
rs226198	RPS23	0.458255671666667	0.050495938401334	0.077424804918245	0.086520166884833	0.075534073391336	0.110225269262844	0.070931313091585	0.078768704320714	0.098193139001512	0.055668076445947	0.04355769694719	1
rs79972278	RPS23	0.458255671666667	0.050495938401334	0.023567071884422	0.001579615568993	0.000772937033238	0.0187388691972	0.010834950000377	0.037917267193463	0.056568056317217	0.033876231858205	0.028248647906682	1
rs71439230	SRSF7	0.458510031666667	0.036229108390235	0.036229108390235	0.018731893091964	0.016897812160795	0.001810821857475	0.085285933161314	0.033649326209422	0.049753622630147	0.07398376053734	0.009719697473424	1
rs34228515	BHLHA15	0.458805276666667	0.064260492099316	0.064260492099316	0.087790987376855	0.081065413690161	0.063372570241043	0.053171714055617	0.056580509850897	0.012493692000942	0.107152771031249	0.052456278547762	1
rs12889068	RPS29	0.46283081	0.034937174916681	0.036665614794534	0.003524858574462	0.001607167359823	0.008482169341489	0.043726526713566	0.057824118807278	0.080070596014046	0.046587382859542	0.051502098686067	1
rs72678066	RPS29	0.46283081	0.034937174916681	0.033208735038827	0.035747803454829	0.020792997801482	0.050725718757999	0.055026964229689	0.053068196775416	0.027240381610566	0.006091519714623	0.016976297966013	1
rs1054020	LARS	0.465241938333333	0.027748919591727	0.028918488052605	0.062396038291488	0.024922837380288	0.024616858925644	0.00487380761057	0.012353043770931	0.016787920173084	0.0695580651854	0.015839333083439	1
rs112888218	LARS	0.465241938333333	0.027748919591727	0.049245176905549	0.006357213716417	0.082306614798393	0.035778033019193	0.050909613427154	0.013985595918488	0.091279627893931	0.070097111691288	0.043247604779527	1
rs141448647	LARS	0.465241938333333	0.027748919591727	0.042570609055193	0.033003600873477	0.03194007249953	0.024386570417798	0.073681219082883	0.027933376038293	0.067136217198376	0.054228104882028	0.028255711449156	1
rs148774605	LARS	0.465241938333333	0.027748919591727	0.018414705557671	0.023728289717774	0.013736882392336	0.016528562013769	0.005281661405618	0.017140526970657	0.006676579958964	0.014113740767578	0.050111401234671	1
rs17426775	LARS	0.465241938333333	0.027748919591727	0.033297220457402	0.014704872515362	0.024734077860717	0.030551274044006	0.0309703768983	0.031873089609325	0.092179860684141	0.040287338069554	0.001076873977813	1
rs2963923	LARS	0.465241938333333	0.027748919591727	0.025200686296977	0.036964600722651	0.022915753808553	0.01698658827502	0.012367987534289	0.010962240352538	0.010110262062377	0.067480714822569	0.023817342797816	1
rs35048100	LARS	0.465241938333333	0.027748919591727	0.024213678757278	0.029540480029346	0.022055883531345	0.010444173813522	0.016448461989365	0.010483095096425	0.004862047433935	0.06806570285241	0.031809585311877	1
rs35131794	LARS	0.465241938333333	0.027748919591727	0.026785077085585	0.016170328867707	0.06106865839165	0.01796341638441	0.024106439943777	0.043651365340022	0.028757827296566	0.020106398682547	0.002456181778005	1
rs61115635	LARS	0.465241938333333	0.027748919591727	0.016652995829855	0.002221880059145	0.05117551522662	0.002621943012499	0.00025912564389	0.034250237189778	0.008600027523024	0.001843936029768	0.032251301954118	1
rs72822208	LARS	0.465241938333333	0.027748919591727	0.026873010030359	0.012046673970836	0.02974430942524	0.009534548617959	0.02401042157589	0.034353121065153	0.012291386036274	0.058016440516466	0.034987179035058	1
rs72822263	LARS	0.465241938333333	0.027748919591727	0.02794117607689	0.011398158891825	0.037418683046231	0.014218337458716	0.028034698156146	0.034160689763213	0.018661821235373	0.041510183554086	0.038126836509531	1
rs75094995	LARS	0.465241938333333	0.027748919591727	0.027447838436234	0.058616342697217	0.002492631655327	0.022225343765014	0.037933665031299	0.016630462130722	0.044910566954533	0.036717782198481	5.59130572784481E-05	1
rs76304107	LARS	0.465241938333333	0.027748919591727	0.016652995829855	0.002221880059145	0.05117551522662	0.002621943012499	0.00025912564389	0.034250237189778	0.008600027523024	0.001843936029768	0.032251301954118	1
rs78566110	LARS	0.465241938333333	0.027748919591727	0.033664812267739	0.083791800499243	0.010756715013429	0.006949834604593	0.041333252053801	0.011712851509733	0.052562361075903	0.045251867716296	0.016959815668916	1
rs80286736	LARS	0.465241938333333	0.027748919591727	0.018355323236714	0.006443402327699	0.049682046359196	0.009891390423807	0.001203881325158	0.03361366398765	0.010864672932544	0.007553034255377	0.02759049428228	1
rs1053954	TLR5	0.466640771666667	0.033534082153635	0.0242982118272	0.033140776036527	0.007767181993392	0.025521274076543	0.012480049034776	0.014672530985596	0.050175057729032	0.004373922504801	0.046254902256931	1
rs111446844	TLR5	0.466640771666667	0.033534082153635	0.034368563449456	0.018584439107987	0.008546232592859	0.028093577045558	0.097962240698798	0.043009695887396	0.040402610422045	0.008054457710234	0.030295254130773	1
rs17163737	TLR5	0.466640771666667	0.033534082153635	0.036388005716275	0.067990264853909	0.086703699978084	0.016008898915468	0.001469787588833	0.018728788505076	0.062496063360224	0.012436146985826	0.02527039554278	1
rs2072493	TLR5	0.466640771666667	0.033534082153635	0.027008225874413	0.000117187729649	0.095794277768919	0.00254712408815	0.014210484519895	0.050759317654467	0.022323493456186	0.008862414891887	0.021451506886151	1
rs2192617	TLR5	0.466640771666667	0.033534082153635	0.031662967050522	0.010841777176817	0.109713334537174	0.023746569819058	0.017760207102034	0.028612233996417	0.036928714771457	0.016312108361467	0.009388790639755	1
rs2241097	TLR5	0.466640771666667	0.033534082153635	0.046691538624641	0.024447045095019	0.024903062759463	0.045938551885841	0.044416931298534	0.034418314586394	0.094553354906101	0.023289751827157	0.081565296638616	1
rs5744101	TLR5	0.466640771666667	0.033534082153635	0.043456726763463	0.071833833447295	0.000888374545514	0.06658124770048	0.078134838267871	0.067124310376828	0.040337292002684	0.005011534204468	0.017742383562567	1
rs5744157	TLR5	0.466640771666667	0.033534082153635	0.024398417923111	0.023663219457802	0.004037918097194	0.001397715040873	0.004890569624482	0.037232790196835	0.084417091255837	0.033702250681563	0.005845789030304	1
rs1052035	PSMA4	0.472903096666667	0.037228765185415	0.049729284632725	0.058950086590055	0.077965004769092	0.069722650506542	0.003053735596778	0.020489192121239	0.087142147240838	0.010615613214052	0.069895847023207	1
rs41280046	PSMA4	0.472903096666667	0.037228765185415	0.030684484799738	0.07965466229368	0.055365725894334	0.02082714417641	0.024702082152507	0.004590278953345	0.016851421357796	0.030372522197735	0.013112041372098	1
rs76189127	PSMA4	0.472903096666667	0.037228765185415	0.031272526123782	0.019273590013576	0.037909163049324	0.020610259217217	0.018520117770219	0.051694068985842	0.00016571243955	0.0428829519529	0.059124345561632	1
rs112723255	TYMP	0.48130118	0.044603728356278	0.046804797210362	0.054145322201597	0.062236815829382	0.048141310469857	0.02531083837984	0.013894972244237	0.022646764020086	0.101172887060147	0.046889467477747	1
rs1138404	TYMP	0.48130118	0.044603728356278	0.057371866966918	0.021372851486788	0.02545638365762	0.066237273830748	0.056120591374802	0.065272898526051	0.089102881144158	0.046318307758057	0.08909374795712	1
rs131802	TYMP	0.48130118	0.044603728356278	0.029634520891555	0.092321991472427	0.038504079800166	0.000733855570019	0.007981371036728	0.003051027137813	0.053124365374986	0.010762125161743	0.030597351578556	1
rs36136293	C1R	0.48414983	0.037759887553204	0.037759887553204	0.016263365282543	0.111635452795697	0.005288348396665	0.062379393502735	0.007505873484619	0.075247244654825	0.015121209333041	0.008638212975504	1
rs10428718	CUL7	0.486409623333333	0.03323900638245	0.034557872963459	0.042319321560694	0.038657931214278	0.002125133345669	0.034586648255258	0.040380019425744	0.030453657278624	0.060728901138547	0.027211371488856	1
rs2273918	CUL7	0.486409623333333	0.03323900638245	0.026453226297364	0.027548309331314	0.01275716701393	0.024516171132969	0.023687799041423	0.031938147903735	0.066602529988211	0.002613672464128	0.021962013503201	1
rs55890439	CUL7	0.486409623333333	0.03323900638245	0.038705919886526	0.041641733085496	0.029378955408134	0.023812537866339	0.049065673719091	0.025912259418937	0.057008387537234	0.076509033479057	0.006318778577921	1
rs11523504	OR8I2	0.492376371666667	0.040863666736766	0.040863666736766	0.025711127901272	0.040087652566679	0.002978142952861	0.037897354461114	0.083016384082377	0.107450429634985	0.015375309281384	0.014392933013454	1
rs4805483	CCNE1	0.49753188	0.03798787524358	0.03798787524358	0.022066203135319	0.000299309498972	0.07755727350138	0.012015489649144	0.032214369211963	0.008846910104023	0.045046073912416	0.105857372935424	1
rs12942183	SOCS7	0.50614147	0.037670930921978	0.04200411905396	0.030084613727328	0.008191947665003	0.018749801816277	0.043431570270433	0.096147065095442	0.061872890122707	0.065908499621323	0.011646564113171	1
rs41508247	SOCS7	0.50614147	0.037670930921978	0.033337742789996	0.012146621643374	0.039053292621975	0.039834134318865	0.012409146277777	0.04755403858929	0.028374288463854	0.003688530827009	0.083641889577826	1
rs34961555	HIST1H2BF	0.506865681666667	0.037843590916612	0.039723667282935	0.050218943212757	0.045149916890456	0.030302225707195	0.032525555084462	0.091445574833905	0.041006166046091	0.017784014698429	0.009356941790185	1
rs421153	HIST1H2BF	0.506865681666667	0.037843590916612	0.03596351455029	0.093697966856716	0.005415696661567	0.005901998426725	0.011981822825882	0.024522713321196	0.029587790476996	0.015542802562512	0.101057325270723	1
rs61818748	OR10T2	0.507215631666667	0.061642648271995	0.061642648271995	0.065730785639244	0.039875489182825	0.064446929640123	0.098128471297608	0.086011088352578	0.003953015480307	0.042883401227098	0.092112005356177	1
rs41273491	OR6Y1	0.509409778333333	0.068976132402803	0.068976132402803	0.002566200115104	0.020560836848483	0.103983609780936	0.058912366971842	0.135222513607306	0.108007023767638	0.049300897873409	0.073255610257705	1
rs9276816	PSMB9	0.51232367	0.03831468980905	0.03831468980905	0.021504948967656	0.032047232439413	0.05586665130891	0.003845054408809	0.030780707693707	0.109349355741469	0.020254018923823	0.032869548988615	1
rs79736124	NEFL	0.51830832	0.03155325884819	0.03155325884819	0.055147644458978	0.032313245342767	0.004616910968497	0.019672765924418	0.025079774385742	0.054769505840143	0.056471922484319	0.004354301380653	1
rs2666013	EXOC7	0.5203113	0.042584525061409	0.075616570712205	0.110231836752386	0.065948874298716	0.073202663523756	0.08998972992214	0.048977232131021	0.109422875547454	0.055231085132293	0.051928268389874	1
rs41282075	EXOC7	0.5203113	0.042584525061409	0.024692396528496	0.006607999770341	0.001053141095819	0.027151808523264	0.049875650969376	0.037362265988197	0.029145782906905	0.0235874269187	0.022755096055363	1
rs72865892	EXOC7	0.5203113	0.042584525061409	0.027444607943527	0.036968956496538	0.071969531225926	0.010873195628979	0.036687611713165	0.002158604245263	0.017027879811327	0.043007506404188	0.000863578022831	1
rs117083418	TSTA3	0.54166216	0.048738606283818	0.070708883162411	0.062218235565808	0.063211087405723	0.114550400415996	0.085782096893165	0.075919493583841	0.083912587754707	0.011640024278651	0.068437139401396	1
rs73718116	TSTA3	0.54166216	0.048738606283818	0.026768329405226	0.02389549163996	0.02868865054682	0.036711674012483	0.012061582637325	0.001653462495026	0.044370805889837	0.024757682427663	0.042007285592691	1
rs10069201	NNT	0.543404883333333	0.033176879046666	0.030694987897827	0.01247948232229	0.044586169460645	0.034985378109732	0.03137106087679	0.004284191560036	0.018002335283482	0.082529308611948	0.017321976957694	1
rs11749970	NNT	0.543404883333333	0.033176879046666	0.016575484776293	0.011671089451159	0.015661205424012	0.005379233244377	0.021132309434807	0.012100348972945	0.017922695840155	0.047030843611467	0.001706152231424	1
rs12187908	NNT	0.543404883333333	0.033176879046666	0.022544427783044	0.059099223422087	0.038600985472777	0.012063682316061	0.008985940481863	0.001071623111379	0.007944041239054	0.022622189794016	0.029967736427116	1
rs13153774	NNT	0.543404883333333	0.033176879046666	0.026387997478208	0.03973795492335	0.031607599279415	0.0165071321868	0.034331884347687	0.010248315409641	0.037092073303792	0.023670457139523	0.017908563235456	1
rs145600094	NNT	0.543404883333333	0.033176879046666	0.027940980992183	0.054182938449908	0.009136888660215	0.025385881122717	0.044160533960972	0.038060917080287	0.020024976398968	0.001359659784669	0.031216052479724	1
rs55949408	NNT	0.543404883333333	0.033176879046666	0.040718021238777	0.037651641206485	0.037237478182469	0.003941317305023	0.074533984991354	0.076866368030306	0.05955716710015	0.01328926785408	0.022666945240345	1
rs57983993	NNT	0.543404883333333	0.033176879046666	0.058045339305401	0.078277604859558	0.004804293723443	0.073920114867485	0.097663630490044	0.046716134319971	0.037708438432707	0.066678770370898	0.058593727379107	1
rs6451719	NNT	0.543404883333333	0.033176879046666	0.041645385190599	0.06084955491272	0.113344747818856	0.007657806523287	0.033483172088125	0.008035092417701	0.041581805808151	0.04251942547606	0.025691476479894	1
rs67892333	NNT	0.543404883333333	0.033176879046666	0.037840675746643	0.056299829107743	0.030199060486726	0.028619629514303	0.067780254974395	0.016009413047456	0.041993165204999	0.041340070819423	0.020483982818102	1
rs6862487	NNT	0.543404883333333	0.033176879046666	0.024426465594917	0.012215338239566	0.009648581115505	0.018860798547944	0.047210370048352	0.0016178297576	0.045117834488379	0.021536830294223	0.039204142267767	1
rs6873634	NNT	0.543404883333333	0.033176879046666	0.035384902322634	0.057417211698112	0.020088114500896	0.025932432437601	0.054113413419831	0.033607960844447	0.034415957839769	0.01786569682769	0.039638431012727	1
rs72760481	NNT	0.543404883333333	0.033176879046666	0.030676857198723	0.057161629121921	0.007677213576163	0.039259846123926	0.009867467283537	0.001923171074355	0.050114487236242	0.043461050643901	0.03594999252974	1
rs75301758	NNT	0.543404883333333	0.033176879046666	0.016947099680949	0.000405859505982	0.020546603115757	0.040570355803807	0.001327341768894	0.021642918876823	0.013690132085819	0.035855948908162	0.001537637382349	1
rs768357	NNT	0.543404883333333	0.033176879046666	0.046828536706395	0.046063087788752	0.034605613932787	0.056198107202731	0.078057450335748	0.042799476016414	0.054739419600022	0.025689071040818	0.036476067733888	1
rs79231838	NNT	0.543404883333333	0.033176879046666	0.040996023787393	0.057048596995702	0.017955930214888	0.034860534329126	0.064543868849235	0.043563374421387	0.038185023000509	0.026687998061687	0.045122864426611	1
rs7126110	PYGM	0.546047275	0.048389384053252	0.048389384053252	0.061964534047685	0.012581284726701	0.012540904894082	0.056047987471735	0.06907770089494	0.101597526635905	0.057569639530749	0.015735494224221	1
rs1407877	PPP3R2	0.556571006666667	0.035658824292677	0.037604680265012	0.08062979736071	0.005789962641881	0.024119617920297	0.077435615588182	0.001765880572727	0.024303696707446	0.025651159173519	0.061141712155329	1
rs3739724	PPP3R2	0.556571006666667	0.035658824292677	0.033712968320342	0.054753147062466	0.03938968705509	0.003625953183602	0.037916504125426	0.009049822260813	0.065953525883313	0.027138989929605	0.031876117062421	1
rs151168343	PHF5A	0.577005976666667	0.049825827592133	0.049825827592133	0.038021840284376	0.055193423418344	0.04487409844069	0.02459678010536	0.082945070334825	0.023547292497276	0.078280280720484	0.051147834935708	1
rs3138099	CD1C	0.581191588333333	0.051658237571554	0.051658237571554	0.011039440146403	0.018710598154822	0.049997587439018	0.087509324991255	0.066934990417678	0.065151901961146	0.084547305549474	0.029374751912633	1
rs113060578	CYP4A11	0.605924155	0.067375446984947	0.074977586214425	0.027004017023701	0.091920667613973	0.089241338686213	0.12550572700402	0.069971064177313	0.092542897997739	0.055548181081644	0.0480867961308	1
rs9332996	CYP4A11	0.605924155	0.067375446984947	0.059773307755468	0.036171311354593	0.004033097129819	0.077603839065944	0.077038312287866	0.074733602368554	0.127919115291841	0.021843538239503	0.058843646305628	1
rs11553093	PEX16	0.624812693333333	0.035595411190231	0.028238737262789	0.049412223017765	0.056141778851513	0.004692714220402	0.041377306211012	0.009385927679836	0.010402493031382	0.020617151102683	0.03388030398772	1
rs12417410	PEX16	0.624812693333333	0.035595411190231	0.042952085117673	0.027628685680063	0.020476135164122	0.03511937687363	0.070848550468346	0.035685528547547	0.087197708635202	0.030281130898158	0.036379564674316	1
rs613058	FSHB	0.631788658333333	0.053985714068567	0.053985714068567	0.047665735301985	0.045030495451073	0.094809772710193	0.079553255656477	0.003318799335689	0.039617360392973	0.028923160196487	0.092967133503663	1
rs11225211	BIRC3	0.637497433333333	0.034939167162164	0.026503012244056	0.021706909166872	0.029766410295445	0.003915815430666	0.057702299419313	0.012822277720999	0.033933826574252	0.010921032948882	0.041255526396021	1
rs17769668	BIRC3	0.637497433333333	0.034939167162164	0.05383300391289	0.029595501296751	0.087640914555431	0.034058554539058	0.027393735521331	0.018635919196432	0.085150091379996	0.085859087144137	0.062330227669985	1
rs17879733	BIRC3	0.637497433333333	0.034939167162164	0.020381579539648	0.041379846136853	0.016128009422084	0.025816842329516	0.017805708559007	0.034927851172446	0.000279563646028	0.017300115528387	0.009414699522862	1
rs17882391	BIRC3	0.637497433333333	0.034939167162164	0.039857566446988	0.003392870509315	0.00781293531511	0.095052525312489	0.039721677772508	0.064363397232609	0.039294752586315	0.000490869898135	0.068731502949424	1
rs3460	BIRC3	0.637497433333333	0.034939167162164	0.034120673667239	0.064956363824235	0.029967276075401	0.057246801090953	0.005433245839878	0.022745437101541	0.00272403831839	0.005343008104331	0.084549218983179	1
rs10400230	FGF19	0.644873361666667	0.045339316759662	0.045339316759662	0.056459881545869	0.042503263485413	0.013909349822117	0.067238081530911	0.006561243261421	0.079944276179994	0.023887801373083	0.07221063687849	1
rs78780936	MUS81	0.663535408333333	0.084335221651215	0.084335221651215	0.117406552398821	0.14152879433049	0.042286470060038	0.093610447987757	0.083240855828814	0.08103437356297	0.065459840703692	0.050114438337135	1
rs11247608	SLC9A1	0.678149226666667	0.035516113303656	0.036859029729807	0.004764805208695	0.004476322553079	0.036160963540059	0.02476895591113	0.039527676137362	0.082561134272331	0.060534422820271	0.042077957395524	1
rs11588974	SLC9A1	0.678149226666667	0.035516113303656	0.031515334513173	0.02690532370466	0.021383771213955	0.021155255461594	0.035305735636479	0.030351716974194	0.047358931048722	0.065994869445026	0.003667072620757	1
rs79540541	SLC9A1	0.678149226666667	0.035516113303656	0.038173975667989	0.015455627682168	0.030758588618501	0.070675902954847	0.041001176264062	0.029986803527931	0.019075631305862	0.04966821162506	0.04876986336548	1
rs114100377	ARPC2	0.678652351666667	0.042352484137504	0.034158441351401	0.041451776054511	0.0366639244516	0.016544389329382	0.039558549169314	0.034222427205247	0.028614154763716	0.034683279981836	0.041529029855602	1
rs114225066	ARPC2	0.678652351666667	0.042352484137504	0.060335923554532	0.08108804167422	0.081586113847835	0.067628206716089	0.05766380761039	0.046102586590837	0.091421428386804	0.029476462494125	0.02772074111596	1
rs116831766	ARPC2	0.678652351666667	0.042352484137504	0.028367396566889	0.0470059159094	0.008241346548634	0.066356870383303	0.035619552434218	0.021342771015506	0.020309079172669	0.017562684801023	0.01050095227036	1
rs17462354	ARPC2	0.678652351666667	0.042352484137504	0.060536212473366	0.088923854322999	0.091947233127203	0.062063063250693	0.053366855741059	0.04006739342099	0.090597070636355	0.033060331480186	0.024263897807444	1
rs17572109	ARPC2	0.678652351666667	0.042352484137504	0.028364446741332	0.096472501978868	0.019659223115275	0.002724128132145	0.007712442189892	0.045178759868754	0.026399058875091	0.019479486512882	0.009289973257748	1
rs78182748	MYL6B	0.680467031666667	0.039038600357142	0.039038600357142	0.058669985717926	0.011923596770907	0.051592529655617	0.0705906283237	0.023330994373283	0.064182133889165	0.020552565537483	0.011466368589052	1
rs2073148	OR2H1	0.682629455	0.038705626251659	0.038705626251659	0.015162735570594	0.049264277167264	0.00420424922027	0.087485758931926	0.060997396762946	0.028644138757071	0.022583362339038	0.041303091264163	1
rs118019496	ARHGEF1	0.689616533333333	0.026007009410732	0.023001394488927	0.045047936238191	0.001125335684944	0.033361262265062	0.007483275206422	0.001205752756799	0.003049489318882	0.089375559123548	0.003362545317564	1
rs34770406	ARHGEF1	0.689616533333333	0.026007009410732	0.031040984662797	0.022939797448278	0.009825972367338	0.006367468275288	0.047443787123129	0.010025328995151	0.037913497868616	0.083423036686115	0.030388988538458	1
rs79725225	ARHGEF1	0.689616533333333	0.026007009410732	0.023978649080472	0.015673232627787	0.018259123316056	0.042225658689073	0.012752661951765	0.034647779881433	0.019734515628785	0.022737251083314	0.02579896946556	1
rs45592435	GPT	0.694612181666667	0.069589200412275	0.069589200412275	0.057272185991219	0.054132244980537	0.069773967000175	0.134677006052886	0.086873649812581	0.060987742352223	0.021770270957046	0.071226536151533	1
rs142923759	NDUFB5	0.708265168333333	0.037882935811946	0.037882935811946	0.003897856495863	0.030887703532085	0.020952022249309	0.067926606122166	0.081656274683215	0.041181880229823	0.0187955576497	0.037765585533407	1
rs1133238	SEPHS2	0.708737626666667	0.02365882437225	0.02365882437225	0.001635333178248	0.044324878167072	0.006070311045747	0.018774977946078	0.010626211777789	0.061047727426344	0.018419019451609	0.028372135985116	1
rs35850434	PSMC2	0.721435123333333	0.021691519099159	0.02200303307989	0.025606914245019	0.012183114407128	0.012143186498081	0.016167870307858	0.018839384584426	0.015414176758835	0.008204154427608	0.067465463410163	1
rs71572234	PSMC2	0.721435123333333	0.021691519099159	0.021380005118428	0.018533117819503	0.011126767134178	0.024636216958931	0.043417825836615	0.014849174162677	0.014579702100935	0.041113972967519	0.002783263967069	1
rs12240	COX6A2	0.723125278333333	0.035292978862358	0.035292978862358	0.040785041083215	0.007131847946497	0.014917178110192	0.016333408796866	0.054187725031992	0.065723674545347	0.035323833319466	0.047941122065287	1
rs12241895	SMNDC1	0.738092525	0.026875827693705	0.026875827693705	0.006244652500955	0.041172376148673	0.007783512727804	0.028380737106693	0.088518019876834	0.031763694563907	0.009461185196038	0.001682443428733	1
rs35437422	TXNDC12	0.741449983333333	0.037488628479367	0.037488628479367	0.00641190795432	0.079417336855164	0.010183168447908	0.039251427129978	0.025258774150507	0.082550103258947	0.055606305383403	0.001230004654707	1
rs113461437	RPL8	0.747685866666667	0.04078881208435	0.04078881208435	0.04834821711393	0.056775866425342	0.065323895628317	0.03393290602099	0.013246460074267	0.101335891988997	0.006283996852908	0.001063262570049	1
rs73307256	PSMA7	0.747857148333333	0.049093983106085	0.049093983106085	0.087427521383094	0.083756892048993	0.03442963907441	0.01773218807099	0.025736612581523	0.08249389408512	0.034027284635591	0.027147832968957	1
rs28383794	IFNA1	0.75683966	0.035428471403695	0.033508353350409	0.015161762755382	0.041255826349339	0.079151126364561	0.026253035194921	0.026075493143277	0.0473500231638	0.019629846652995	0.013189713178993	1
rs55821508	IFNA1	0.75683966	0.035428471403695	0.037348589456982	0.003158401115339	0.039833099274419	0.010109685796937	0.002824582361283	0.083002405702287	0.056892153190776	0.059778419900799	0.043189968314018	1
rs149676605	TRIP6	0.769610095	0.02050269222316	0.02050269222316	0.01718099455633	0.022152062409901	0.017878201157273	0.013883588720288	0.033080311695872	0.030265972382332	0.005686823286975	0.023893583576307	1
rs78181360	CDKN2C	0.776454245	0.022616083559878	0.022616083559878	0.006048735040353	0.009168078108979	0.036176226470618	0.002540724328044	0.023053751397963	0.054059358621097	0.036093095001491	0.01378869951048	1
rs35686293	MPV17	0.79855682	0.036401518215072	0.036401518215072	0.065110758430434	0.086121078574567	0.000119756969071	0.002627119516213	0.030118351714717	0.069820942015891	0.025505204324135	0.011788934175544	1
rs115716895	TNNC1	0.916829538333333	0.032105691849918	0.032105691849918	0.019873266698667	0.014719071217877	0.034126359853646	0.064062276027597	0.039034865969549	0.031724117351301	0.038544712347125	0.01476086533358	1
