# Supplementary material for: Decoding Genetic Markers of Multiple Phenotypic Layers Through Biologically Constrained Genome-To-Phenome Bayesian Sparse Regression
Source: Front Mol Med. 2022 Mar 30;2:830956. doi: 10.3389/fmmed.2022.830956 (PMC11285669; doi:10.3389/fmmed.2022.830956)
Supplement: Supplementary file 5 [file Table1.csv]

Epoch	Gene Name	Alpha parameter
36000	THOC3	8.65455926666667E-05
36000	MAT2B	9.18321041666667E-05
36000	CCL28	0.000158453785
36000	NKD2	0.000250523783333
36000	RICTOR	0.000284942811667
36000	AGXT2	0.000436994106667
36000	RPL37	0.000558624885
36000	EXOC3	0.000601610616667
36000	APOE	0.000758418163333
36000	NNT	0.000826766443333
36000	ABCA2	0.001676140333333
36000	EFNA3	0.002168628616667
36000	ANGPTL4	0.002181958033333
36000	CCNB1	0.002299597083333
36000	RPS23	0.00242291565
36000	PIK3C2B	0.002519234783333
36000	RPS6KB2	0.0025418295
36000	MEF2C	0.002746013266667
36000	NDUFB3	0.003035520066667
36000	PRKCD	0.003128820883333
36000	AMHR2	0.0031346649
36000	CDC14B	0.003142141183333
36000	ZFYVE16	0.003273228116667
36000	PTPN11	0.003375630833333
36000	TBKBP1	0.00343519555
36000	MCM2	0.003446465133333
36000	CASP6	0.00345841765
36000	SNRPA1	0.003595194533333
36000	FOXA3	0.003786413033333
36000	C1S	0.004131709016667
36000	F2RL1	0.004173892
36000	CCL23	0.004183755133333
36000	OR8D1	0.004206858016667
36000	LLGL1	0.0044208359
36000	IL22RA2	0.004485138433333
36000	PGAP1	0.004554656283333
36000	TAP1	0.004652855433333
36000	CKMT1B	0.00484591325
36000	NLRX1	0.004917855333333
36000	SEPHS2	0.004935580166667
36000	IRF9	0.00526027535
36000	PSMB9	0.005274467066667
36000	FES	0.005332150033333
36000	CYP4A11	0.005641027283333
36000	OR10Z1	0.005742650583333
36000	PSMA7	0.005934494416667
36000	COX6C	0.006001308366667
36000	NEFL	0.006090367533333
36000	FLT4	0.006795973633333
36000	STAMBP	0.007206517333333
36000	ORC2	0.007261636366667
36000	UBE2J2	0.00729386855
36000	SGCB	0.007379011066667
36000	HNRNPA1L2	0.007488139216667
36000	PYGM	0.0079658958
36000	CDKN2C	0.008131655166667
36000	LARS	0.008151088216667
36000	PATL1	0.008708864416667
36000	ARFGAP1	0.008800443666667
36000	CNOT6	0.008979307266667
36000	DCTN5	0.009003390833333
36000	POLR2F	0.009005507833333
36000	ADRA2B	0.00901485225
36000	TYMP	0.009119092166667
36000	PPOX	0.009182322833333
36000	CCNE1	0.009299409666667
36000	OR1F1	0.009405656
36000	NR1H3	0.009494482333333
36000	CEL	0.009583649166667
36000	GATM	0.00982048575
36000	GNPAT	0.009826791333333
36000	CD81	0.009840407166667
36000	NAIP	0.010087295
36000	POLR3G	0.010230338833333
36000	TYROBP	0.010434960916667
36000	ARPC2	0.010576123583333
36000	TTK	0.010769015666667
36000	CNGA4	0.0107809825
36000	TNNC1	0.010885255
36000	COX6A2	0.01088695025
36000	NUDT19	0.011186297166667
36000	POLR2K	0.011247006666667
36000	MMP7	0.011259075166667
36000	AP3M2	0.011588780416667
36000	S1PR1	0.011721115666667
36000	SSTR3	0.012590123166667
36000	MYL9	0.012716427583333
36000	LDLRAP1	0.012923675333333
36000	EXOC7	0.012949254916667
36000	PGF	0.013092658166667
36000	PSMA4	0.013452502166667
36000	GPT	0.013718738833333
36000	CXCL1	0.013890468
36000	ITK	0.013932922166667
36000	C1R	0.014319306083333
36000	OR8I2	0.014441477166667
36000	HSP90AB1	0.014493890416667
36000	IFNA1	0.0149176235
36000	HIST1H2BF	0.015021756833333
36000	FSHB	0.015369406833333
36000	SOCS7	0.015389086
36000	UBE2N	0.0154411995
36000	ACP5	0.01623710875
36000	CD1C	0.016241668833333
36000	PAPOLA	0.016359626833333
36000	TSTA3	0.0165285535
36000	MPV17	0.016571686666667
36000	GHR	0.016668495333333
36000	MYL6B	0.01674552175
36000	ADSSL1	0.01712794
36000	LIPG	0.017565131833333
36000	HSPA4	0.017673949666667
36000	POLR3F	0.018327047666667
36000	TXNDC12	0.018814087833333
36000	IRS1	0.019053719666667
36000	MYC	0.019181026333333
36000	ATP6V0D1	0.0196996205
36000	PPP3R2	0.0197478805
36000	PLA2G12B	0.020000526166667
36000	RPL8	0.020944263666667
36000	CHPT1	0.021121411166667
36000	UGT8	0.021594346166667
36000	OR10T2	0.022075451666667
36000	PSMC2	0.022490647
36000	UBE3A	0.022829378333333
36000	SNAP23	0.023182627166667
36000	SRSF7	0.023402872
36000	IDI2	0.023628629833333
36000	FGF19	0.0238297375
36000	EIF4E1B	0.023843929833333
36000	PCNA	0.024098467166667
36000	GRK6	0.024158679333333
36000	TLR5	0.0248727375
36000	LYPLA1	0.024924446333333
36000	EREG	0.0251297325
36000	WEE1	0.025523885833333
36000	SMNDC1	0.025691549166667
36000	PTAFR	0.026851424833333
36000	GABRG2	0.027325658166667
36000	GABRA1	0.028363735333333
36000	TRIP6	0.028471274333333
36000	ATP12A	0.0295732205
36000	OR6Y1	0.031050497833333
36000	DPYSL5	0.031682321333333
36000	DGKZ	0.033754293666667
36000	SLC9A1	0.033835254166667
36000	YWHAE	0.033935243666667
36000	BIRC3	0.034412780833333
36000	RAG1	0.034583594666667
36000	BET1	0.034749523833333
36000	DARS2	0.036002121
36000	CMPK2	0.036708957166667
36000	PEX16	0.037270157
36000	RPS29	0.037307756
36000	CUL7	0.039209083166667
36000	ITGA7	0.039683511
36000	PHF5A	0.039958201833333
36000	BDH2	0.040041893
36000	PIGV	0.0404913535
36000	ARHGEF1	0.040650264833333
36000	ENOPH1	0.040805522
36000	ATP6V1E1	0.041058465166667
36000	SNRNP70	0.0416605865
36000	AQP2	0.041979033666667
36000	OR2H1	0.042883594666667
36000	BHLHA15	0.043519627333333
36000	ULBP2	0.0436701435
36000	VPS4B	0.044281596333333
36000	CDC40	0.045845817833333
36000	EXOG	0.046406711333333
36000	EXOSC10	0.04641679
36000	MUS81	0.046624616666667
36000	LALBA	0.04736866
36000	CYCS	0.047411305
36000	IDO1	0.047549117
36000	NDUFB5	0.047789527333333
36000	NBN	0.0481746525
36000	CTNND1	0.051621734166667
36000	SORT1	0.053047682333333
36000	MIOX	0.053855639333333
36000	PAICS	0.053968796166667
36000	DTX2	0.054533523
36000	MC1R	0.0567083425
36000	SPHK2	0.058591259666667
36000	TNFSF15	0.0592106685
36000	UBE2Q2	0.060625472833333
36000	MADCAM1	0.063432402
36000	EXOSC9	0.064097554
36000	UMPS	0.064533086666667
36000	FZD7	0.064542881833333
36000	DDX5	0.0647438235
36000	TRIM37	0.065564612333333
36000	CD58	0.066629619333333
36000	HERC4	0.066741918833333
36000	PRPF6	0.0672058425
36000	MAP4K1	0.068089199
36000	GMPPA	0.0687629675
36000	NDUFS5	0.069034193
36000	OR5D14	0.070854979666667
36000	CHEK2	0.0784254815
36000	SOD1	0.082916359833333
36000	HPGDS	0.083192001833333
36000	USE1	0.086583072666667
36000	ARPC1A	0.087153926666667
36000	CD276	0.090241726666667
36000	AMOTL1	0.090406591666667
36000	TSC2	0.0914504215
36000	TOP3B	0.092225683333333
36000	UAP1	0.092625815666667
36000	GALNT7	0.093145556833333
36000	UNC5A	0.0948306885
36000	PTS	0.096077626
36000	COX7A2	0.097049920833333
36000	TARS	0.098344075
36000	NDUFB1	0.101489546333333
36000	AADAT	0.102013527333333
36000	MYL12A	0.104830678333333
36000	AICDA	0.109721258333333
36000	OR5H6	0.110587446833333
36000	MANBA	0.111150948333333
36000	PRIM1	0.11282204
36000	MTFMT	0.122215437833333
36000	OR10G2	0.127920125
36000	NPFFR1	0.128133266833333
36000	MEFV	0.129394500833333
36000	PIGM	0.139810505833333
36000	VPS36	0.144313455833333
36000	PSD2	0.14579241
36000	MKNK2	0.14859608
36000	OR7D2	0.1568874805
36000	PLAU	0.157950818333333
36000	DIAPH1	0.162628588333333
36000	MAP3K12	0.164168212666667
36000	HNRNPM	0.166632766666667
36000	CYP51A1	0.167980048333333
36000	DGKA	0.168113193333333
36000	CA9	0.171262996666667
36000	PSD	0.173049706666667
36000	AK4	0.173359276666667
36000	FGF1	0.174768606666667
36000	GMPR2	0.174938293333333
36000	PSMA6	0.175846443333333
36000	ADRA1B	0.17887316
36000	AMY2B	0.18454825
36000	CDS1	0.185075545
36000	CD3G	0.185550613333333
36000	PDE2A	0.186252225
36000	ACVR2B	0.188596028333333
36000	XRCC4	0.18998832
36000	ITPKA	0.191490150666667
36000	SEMA6C	0.195719572333333
36000	CTNNA1	0.196229121666667
36000	NDUFS3	0.198227418333333
36000	CFD	0.20069329
36000	FABP3	0.204189196666667
36000	PIAS3	0.205456535
36000	EFNA5	0.206228303333333
36000	SYNJ1	0.210776403333333
36000	BMP7	0.21240087
36000	RELT	0.21331954
36000	FGF18	0.215649293333333
36000	CD47	0.218121418333333
36000	ABCC11	0.218369936666667
36000	DRD3	0.220900576666667
36000	UBE2O	0.222642141666667
36000	TAOK2	0.226147991666667
36000	CSF3R	0.23386474
36000	DLD	0.235055113166667
36000	NEU3	0.235366288333333
36000	GPT2	0.235548215
36000	CHRD	0.236368808333333
36000	KIDINS220	0.236847456666667
36000	PLA2G10	0.239335003333333
36000	RPL27A	0.244705591666667
36000	DAB2	0.247751848333333
36000	TK2	0.24885622
36000	CLDN8	0.249858623333333
36000	ERBB2	0.249985028333333
36000	EEA1	0.254690445
36000	OR7A5	0.256407413333333
36000	TRIM32	0.262051436666667
36000	ICOSLG	0.265470196666667
36000	CNOT7	0.267102438333333
36000	OR6B1	0.267602463333333
36000	TUBB6	0.267851526666667
36000	SLU7	0.268630116666667
36000	TUBA8	0.269387241666667
36000	NFYB	0.269962198333333
36000	EIF4E	0.27033675
36000	RPE65	0.270591583333333
36000	OR5AP2	0.27507923
36000	UQCRC2	0.276090843333333
36000	ISY1	0.277759476666667
36000	PIGK	0.278295328333333
36000	PPARA	0.280465756666667
36000	SUCLG1	0.286269588333333
36000	ARHGDIB	0.287800311666667
36000	HTR4	0.288872348333333
36000	STAT2	0.29373847
36000	HAO2	0.29461695
36000	INMT	0.297902431666667
36000	CDK5	0.297943195
36000	SV2C	0.3012072
36000	PRKG2	0.301284273333333
36000	ERBB3	0.303973071666667
36000	GALNT12	0.306133931666667
36000	HIF1A	0.306404021666667
36000	RFXANK	0.309685776666667
36000	DOCK2	0.310126946666667
36000	PHKB	0.311661923333333
36000	RAB22A	0.312336186666667
36000	SMAP2	0.313400988333333
36000	TCIRG1	0.313672018333333
36000	FBXW11	0.315508595
36000	PSMB5	0.316565005
36000	XRCC1	0.317489715
36000	P2RY6	0.325101451666667
36000	LAMA3	0.325480946666667
36000	LPL	0.327832038333333
36000	GALM	0.329321321666667
36000	GBE1	0.332370411666667
36000	EIF4A3	0.33356754
36000	GAD2	0.33387124
36000	PSEN2	0.334641
36000	KYNU	0.335164143333333
36000	CDH1	0.336675803333333
36000	PDE4D	0.337185346666667
36000	TFAM	0.33721746
36000	TSNARE1	0.337378271666667
36000	CFB	0.338135525
36000	IPPK	0.338739585
36000	IQGAP2	0.339926063333333
36000	NCK1	0.340096841666667
36000	ABCD2	0.345148298333333
36000	CHST15	0.347358471666667
36000	CAMK4	0.347873435
36000	PPP2R5E	0.347887353333333
36000	AP3B2	0.347984126666667
36000	HEXB	0.348773538333333
36000	NTRK1	0.34988316
36000	C7	0.35077856
36000	TNFSF13B	0.350955028333333
36000	P2RX5	0.351576818333333
36000	SETDB1	0.351945426666667
36000	SLC6A3	0.352143245
36000	GALNS	0.353634696666667
36000	FABP6	0.355074
36000	TNFRSF10A	0.35899895
36000	TRAF3	0.359045951666667
36000	ADCY2	0.35930646
36000	XCL2	0.359603405
36000	ANAPC2	0.360544586666667
36000	ORC5	0.360797975
36000	PDE5A	0.361028558333333
36000	IL7	0.36266043
36000	CHRNB2	0.362902271666667
36000	UBE2D3	0.36348862
36000	ITGA6	0.365126111666667
36000	ERCC1	0.365581705
36000	ICAM1	0.366221983333333
36000	U2SURP	0.366550195
36000	PDC	0.370643456666667
36000	TNC	0.371042736666667
36000	FGFR2	0.371416023333333
36000	ARSB	0.371754008333333
36000	CDC34	0.371948035
36000	ACOX1	0.373663365
36000	SLC27A6	0.373937025
36000	NR5A2	0.374548911666667
36000	SMAD5	0.374602426666667
36000	GRM6	0.374644183333333
36000	AQP7	0.374884186666667
36000	GALNT8	0.375014846666667
36000	TACR3	0.37546819
36000	PI4KB	0.375890186666667
36000	MAPK8	0.376416793333333
36000	STX1A	0.37709698
36000	MCCC2	0.37747141
36000	NDUFS2	0.378891435
36000	AP1B1	0.379232963333333
36000	MAP3K3	0.379899565
36000	ITPK1	0.381218003333333
36000	CLDN11	0.38122131
36000	SGCD	0.382390746666667
36000	CBL	0.382424176666667
36000	SEMA4F	0.3824914
36000	CREB3L3	0.382615281666667
36000	NOTCH3	0.384917211666667
36000	CHDH	0.3851864
36000	FOXO1	0.385229503333333
36000	TAS2R1	0.38525701
36000	PER2	0.38665023
36000	HRH1	0.38692269
36000	NOX3	0.388261611666667
36000	ADCY10	0.389266646666667
36000	UPB1	0.389388276666667
36000	FMO3	0.389411355
36000	NOS2	0.389641963333333
36000	PIK3C2G	0.389741136666667
36000	CAB39L	0.391212443333333
36000	PPAT	0.393043358333333
36000	AKT2	0.393139565
36000	ACSL5	0.39344044
36000	ERCC8	0.393614593333333
36000	ANAPC1	0.39409202
36000	STAT5A	0.394388653333333
36000	GNAI2	0.39464254
36000	LBP	0.394732598333333
36000	CFTR	0.396316151666667
36000	HLA-DRB5	0.397206406666667
36000	PSMD1	0.397546813333333
36000	WNT6	0.398244671666667
36000	RFC3	0.398550271666667
36000	GCH1	0.399286183333333
36000	LCP2	0.399410305
36000	DGKI	0.400065865
36000	FLT3LG	0.400175663333333
36000	RPL37A	0.40088543
36000	DSE	0.403370473333333
36000	AURKA	0.403888485
36000	SCD	0.408091698333333
36000	GOT2	0.409170831666667
36000	MAPT	0.411431558333333
36000	AP3B1	0.412923446666667
36000	RDH11	0.414124333333333
36000	CHRM5	0.414597625
36000	MPDZ	0.415033038333333
36000	PSME4	0.4157089
36000	IL10	0.417592896666667
36000	DOT1L	0.417851211666667
36000	GABRB2	0.418553371666667
36000	PARVA	0.418575908333333
36000	SSH2	0.418878616666667
36000	ARAP1	0.419352791666667
36000	ADH1C	0.419519085
36000	CD244	0.420165101666667
36000	E2F1	0.420353646666667
36000	LPGAT1	0.42075808
36000	GRM1	0.421160193333333
36000	CD38	0.42149947
36000	DMGDH	0.421639521666667
36000	CACNG4	0.421735916666667
36000	GRIK1	0.421812121666667
36000	LAMA1	0.422029696666667
36000	FPR3	0.422425546666667
36000	FRS2	0.422657151666667
36000	DGKG	0.422723428333333
36000	ERCC2	0.423507568333333
36000	PSMA1	0.423896785
36000	PIK3CB	0.424384913333333
36000	RASGRP3	0.424639948333333
36000	RASGRF1	0.425074205
36000	MYO10	0.42563936
36000	CARD8	0.425678251666667
36000	OR9Q1	0.425680018333333
36000	TNFRSF21	0.42590362
36000	IQGAP1	0.42637691
36000	SEMA5A	0.427240195
36000	LPCAT1	0.42783873
36000	NMNAT3	0.428167086666667
36000	ABCA1	0.428757475
36000	SEMA4B	0.4288708
36000	BCR	0.42973768
36000	PYGB	0.429969385
36000	TJP1	0.430062263333333
36000	APP	0.430082371666667
36000	INPP5D	0.430972233333333
36000	CPOX	0.431082656666667
36000	ABCC3	0.431616665
36000	GNG4	0.432136358333333
36000	WNT11	0.432376436666667
36000	LAMB4	0.433136635
36000	PDGFD	0.433432771666667
36000	CD55	0.43369394
36000	AFMID	0.43417643
36000	MPP5	0.434803511666667
36000	CHRM3	0.436539545
36000	ERCC4	0.437192833333333
36000	RAPGEF2	0.437300548333333
36000	CD226	0.437531615
36000	UBOX5	0.437760666666667
36000	CP	0.438011976666667
36000	MSH3	0.438653883333333
36000	ETS2	0.438947136666667
36000	BCL2L1	0.438956405
36000	PPP2R2B	0.439329461666667
36000	ACYP2	0.440074783333333
36000	GRK4	0.440873236666667
36000	CACNA1C	0.441319485
36000	TAF12	0.441454376666667
36000	SMC1B	0.441771035
36000	STAM	0.441790221666667
36000	CALD1	0.441803691666667
36000	GALNT14	0.441810163333333
36000	THRB	0.442067851666667
36000	TJP3	0.44211904
36000	ATG7	0.442374173333333
36000	PTK2B	0.442395425
36000	SFRP4	0.442452223333333
36000	BUB1	0.443327666666667
36000	NDUFC2	0.443673413333333
36000	ARAP2	0.444305251666667
36000	TAOK1	0.444653468333333
36000	GRIN2D	0.444775506666667
36000	ITGB5	0.44516239
36000	BID	0.445170601666667
36000	KMO	0.445575231666667
36000	DHRS4	0.44560936
36000	WNT2	0.445639816666667
36000	MAPK10	0.445827573333333
36000	GRIA1	0.445930921666667
36000	B4GALT6	0.447700713333333
36000	APBB1	0.447867643333333
36000	GNAL	0.447877773333333
36000	ALPL	0.447896976666667
36000	ST3GAL1	0.448083306666667
36000	PFKFB3	0.448291291666667
36000	ACIN1	0.448372385
36000	PTGFR	0.448451585
36000	BACE1	0.448994413333333
36000	IL1R2	0.449070076666667
36000	IL20RA	0.449074886666667
36000	ROBO2	0.449560285
36000	GM2A	0.449875546666667
36000	GABRA2	0.450404415
36000	PPP3CA	0.450719728333333
36000	DCTD	0.45095747
36000	GALNTL6	0.451229013333333
36000	MECOM	0.451363648333333
36000	EPHA5	0.451368615
36000	FLNC	0.451411451666667
36000	GLDC	0.451677923333333
36000	VEGFA	0.451957488333333
36000	CAMKK2	0.452011245
36000	STAG1	0.45205248
36000	RAD52	0.452107596666667
36000	HK1	0.452364955
36000	DNM3	0.452379901666667
36000	RAB11FIP4	0.452466713333333
36000	POLD3	0.452701908333333
36000	ITGA9	0.452958316666667
36000	ABCG1	0.4533703
36000	MAPK8IP3	0.453752735
36000	SCNN1A	0.453785455
36000	LSS	0.454014345
36000	ASAP2	0.454320636666667
36000	MYH11	0.454683623333333
36000	TCF7L1	0.455492946666667
36000	TK1	0.455572588333333
36000	RASGRF2	0.455645473333333
36000	ADORA1	0.455918776666667
36000	DGKB	0.45606347
36000	MVK	0.456246093333333
36000	COL11A1	0.456324491666667
36000	BCL2	0.456577621666667
36000	TAAR2	0.457082028333333
36000	ST3GAL4	0.457150195
36000	EPHX1	0.457152388333333
36000	C3	0.45766153
36000	ITGB3	0.457947438333333
36000	PARD3	0.457983586666667
36000	GAA	0.458098091666667
36000	CD36	0.458829606666667
36000	GRIN2B	0.458937476666667
36000	FYN	0.458959336666667
36000	JUP	0.458997148333333
36000	AK5	0.45922456
36000	UPP2	0.459353443333333
36000	PEX14	0.459641035
36000	CTBP2	0.459759218333333
36000	PSMA3	0.460019726666667
36000	PARVG	0.460082056666667
36000	GRIK4	0.460800545
36000	TPM1	0.461335746666667
36000	SEMA3E	0.461350381666667
36000	XDH	0.461360406666667
36000	ABI2	0.46145175
36000	TNFRSF11A	0.461546676666667
36000	CSNK1G1	0.461717298333333
36000	PPP2R2A	0.461786408333333
36000	MAP4K4	0.462018436666667
36000	DAAM1	0.462048508333333
36000	CAV2	0.462126098333333
36000	PRKAG2	0.462208885
36000	GLB1	0.462216488333333
36000	PTH2R	0.462369485
36000	B4GALT1	0.462950713333333
36000	SDHD	0.463179133333333
36000	STX3	0.46319946
36000	KCNMA1	0.46338645
36000	EPB41L3	0.463850331666667
36000	ATP1A4	0.463896785
36000	MFSD8	0.463947135
36000	NOS1	0.464029743333333
36000	DPYD	0.464270781666667
36000	PIK3AP1	0.464398841666667
36000	GRID2	0.464437681666667
36000	VTI1A	0.46449989
36000	TCF7L2	0.464554313333333
36000	CADM1	0.464570826666667
36000	DOCK1	0.464835745
36000	PDE1C	0.464839993333333
36000	F13A1	0.464856158333333
36000	CACNB1	0.464915128333333
36000	HERC3	0.465070638333333
36000	MAP2K6	0.465387576666667
36000	HMGB1	0.46554944
36000	FADS2	0.465621281666667
36000	DLL3	0.465848073333333
36000	JAK1	0.4659896
36000	KCNQ1	0.466237615
36000	TNFRSF19	0.466348746666667
36000	NFATC1	0.466415445
36000	PANK1	0.466545421666667
36000	SH3BP2	0.466887303333333
36000	CHIT1	0.466902266666667
36000	CACNG5	0.467109621666667
36000	MAGI2	0.467372023333333
36000	HBEGF	0.467408903333333
36000	HS3ST1	0.46783422
36000	FHIT	0.46797281
36000	TP53	0.46807069
36000	ACSL1	0.468287
36000	GALNT10	0.468348555
36000	PLCZ1	0.468512053333333
36000	BMP5	0.468634918333333
36000	NMNAT2	0.468668743333333
36000	UXS1	0.468726926666667
36000	MBOAT1	0.468858873333333
36000	GLG1	0.469132458333333
36000	PIK3R1	0.469407673333333
36000	SV2B	0.469450295
36000	GNA14	0.469561343333333
36000	CNTNAP2	0.469678085
36000	TFDP2	0.46973662
36000	FUT8	0.46981895
36000	ROBO1	0.470565586666667
36000	DGKH	0.470715686666667
36000	PDE8B	0.470820076666667
36000	DNAL1	0.470852846666667
36000	SCNN1B	0.470913303333333
36000	CREB5	0.471047185
36000	SHC3	0.471075883333333
36000	BBOX1	0.471244491666667
36000	GSTA1	0.471278026666667
36000	AUH	0.471282091666667
36000	CHAT	0.471305131666667
36000	ERBB4	0.471715468333333
36000	SYNJ2	0.471766076666667
36000	HK3	0.471779771666667
36000	GALNT2	0.471809806666667
36000	PRICKLE2	0.471845413333333
36000	PRKCB	0.471939236666667
36000	CACNA2D4	0.472327218333333
36000	ABCA12	0.472338165
36000	KCNJ1	0.472386685
36000	PLA2G4A	0.472415741666667
36000	PSMB2	0.472429115
36000	HRH3	0.472464276666667
36000	RUNX1	0.472531343333333
36000	MGST1	0.472645158333333
36000	MYH9	0.472692465
36000	CMPK1	0.472742583333333
36000	BLM	0.47286298
36000	COL4A1	0.472879923333333
36000	NUDT9	0.472881476666667
36000	CNDP1	0.472971366666667
36000	GUCY1A2	0.473028538333333
36000	MYL6	0.473028951666667
36000	NLN	0.473042461666667
36000	FGR	0.4730844
36000	CACNA1S	0.473396166666667
36000	ABL1	0.47342228
36000	EGLN1	0.473689953333333
36000	SUCLG2	0.473899346666667
36000	RBKS	0.473931481666667
36000	GALNTL5	0.473972638333333
36000	AIM2	0.473988888333333
36000	EHMT1	0.47406369
36000	SPIRE1	0.474251793333333
36000	ASIC2	0.474321658333333
36000	NLRP1	0.474338338333333
36000	CDH3	0.474630681666667
36000	GTF2H5	0.47469072
36000	MRAS	0.474785041666667
36000	SLIT3	0.474792126666667
36000	LMO7	0.474895071666667
36000	TFRC	0.47490829
36000	FMN2	0.474952643333333
36000	SYK	0.475159413333333
36000	RXRA	0.475258903333333
36000	PDE11A	0.475299605
36000	CTNNA2	0.475516693333333
36000	RPTOR	0.475526953333333
36000	PTPRJ	0.475559986666667
36000	MTHFD1	0.475597873333333
36000	NEIL3	0.475681783333333
36000	DNAH3	0.475745388333333
36000	CA14	0.475755715
36000	CD6	0.475771201666667
36000	CTNNA3	0.476049961666667
36000	SRSF5	0.476117508333333
36000	XRN1	0.476120991666667
36000	LHPP	0.476141801666667
36000	IGF2R	0.476150011666667
36000	NRG2	0.476315131666667
36000	FUT9	0.476349133333333
36000	PTPRN2	0.476404171666667
36000	C4BPA	0.476480643333333
36000	GRM7	0.476509538333333
36000	F10	0.476729161666667
36000	FGF12	0.476834783333333
36000	GRIK2	0.477028523333333
36000	NRG1	0.477129961666667
36000	HNF1B	0.477168871666667
36000	SLIT2	0.477173415
36000	MTHFD1L	0.47721501
36000	DPYSL2	0.477230303333333
36000	CUL1	0.47724406
36000	NRXN1	0.477277746666667
36000	ZBTB16	0.477426703333333
36000	MAML2	0.477485588333333
36000	PSMF1	0.477574471666667
36000	AMPD3	0.477593118333333
36000	FER	0.477603028333333
36000	INPP5A	0.477757276666667
36000	ACACB	0.477774613333333
36000	PAH	0.477876658333333
36000	NTN1	0.47793033
36000	LCMT1	0.477937343333333
36000	PRKCA	0.477967281666667
36000	NTNG1	0.478125978333333
36000	F5	0.478168566666667
36000	DNAH2	0.478216466666667
36000	DCC	0.478305426666667
36000	NR3C2	0.478321025
36000	RAPGEF4	0.478379181666667
36000	GNG7	0.4784046
36000	CLDN14	0.478652528333333
36000	RAD51B	0.478823763333333
36000	FSHR	0.478934751666667
36000	DNAH1	0.478943861666667
36000	PAX8	0.478982908333333
36000	HS3ST2	0.479072683333333
36000	PPARGC1A	0.47929681
36000	CDH4	0.47940813
36000	NCAM2	0.479498163333333
36000	ACTN1	0.479534016666667
36000	GLP2R	0.479552901666667
36000	CACNG3	0.479619336666667
36000	SRGAP1	0.479625683333333
36000	GABRB1	0.47976176
36000	ARHGEF7	0.47994523
36000	PRKG1	0.479978633333333
36000	LRP2	0.479998965
36000	CLTA	0.48001143
36000	TNFRSF10B	0.480124161666667
36000	FAR2	0.480459373333333
36000	NEU4	0.48048574
36000	GABRB3	0.48053462
36000	CPS1	0.480653165
36000	ELMO1	0.48099988
36000	CACNA2D3	0.481074826666667
36000	COL4A2	0.481162981666667
36000	HS3ST3B1	0.481174718333333
36000	ST8SIA1	0.481194845
36000	ST6GAL1	0.481202216666667
36000	UST	0.48147434
36000	DAPK1	0.481498283333333
36000	PLCG2	0.48157518
36000	DPYS	0.481699675
36000	UNC5C	0.481776976666667
36000	TIAM2	0.481792148333333
36000	SGPP2	0.48184109
36000	ITPR1	0.481902125
36000	VAV3	0.481916958333333
36000	PSD3	0.482038488333333
36000	FXYD2	0.482128506666667
36000	CREB3L1	0.482168938333333
36000	STAT4	0.482180513333333
36000	LRRC4C	0.482289046666667
36000	AXIN1	0.48235096
36000	DNA2	0.482387086666667
36000	ALS2	0.482445856666667
36000	ATG4B	0.482717395
36000	NCOR2	0.482720721666667
36000	IL5RA	0.482720843333333
36000	SLC4A4	0.482726491666667
36000	PIK3C3	0.482775633333333
36000	GALNT16	0.482778305
36000	RYR3	0.482829295
36000	SRGAP3	0.482891361666667
36000	IMPA2	0.48294952
36000	PLXNA2	0.483019153333333
36000	GLRA3	0.483123686666667
36000	GAL3ST1	0.483127705
36000	ACTN4	0.483148525
36000	SSH1	0.483221868333333
36000	ARHGEF4	0.483287438333333
36000	RYR2	0.483325303333333
36000	TEC	0.483342201666667
36000	GALNT18	0.483373433333333
36000	CNTN1	0.483438378333333
36000	PRKCE	0.483448535
36000	FARS2	0.483472066666667
36000	JAM2	0.48354391
36000	PDE10A	0.483596003333333
36000	MYLK	0.483645775
36000	NRXN3	0.483752295
36000	PARD6G	0.483771888333333
36000	PLXNA1	0.483837985
36000	ATP1A2	0.483893235
36000	ATP2B2	0.483947825
36000	MAGI1	0.484001978333333
36000	GNG2	0.484221806666667
36000	NFATC2	0.484270626666667
36000	TNR	0.484503238333333
36000	PLCB1	0.484645081666667
36000	PREX1	0.4846802
36000	SEMA6A	0.48475639
36000	AMPH	0.484774208333333
36000	EPHA3	0.48480769
36000	RAB31	0.484824163333333
36000	STX8	0.484932898333333
36000	FGF14	0.48503725
36000	CLDN16	0.485108025
36000	YBX3	0.485163431666667
36000	SUMF1	0.485285331666667
36000	BMP6	0.485393678333333
36000	SLC8A3	0.4856008
36000	NRG3	0.485833098333333
36000	CD14	0.485839781666667
36000	GRM8	0.485953361666667
36000	RARB	0.486044338333333
36000	CHRM2	0.486204078333333
36000	CACNA2D1	0.48628865
36000	GLI3	0.486340846666667
36000	ADK	0.486568308333333
36000	RHOH	0.486595911666667
36000	TNFSF11	0.486666138333333
36000	ALDH1A2	0.486690365
36000	DIAPH3	0.486868676666667
36000	NEDD4L	0.486921368333333
36000	TG	0.487069966666667
36000	BIRC2	0.48717408
36000	ABLIM2	0.487284903333333
36000	PPP2R2C	0.487350026666667
36000	FLT1	0.487449728333333
36000	AGAP1	0.48757805
36000	SEMA3A	0.487583196666667
36000	TYR	0.487594218333333
36000	HLA-A	0.487610956666667
36000	CCND3	0.487621205
36000	PSD4	0.487645945
36000	CALCR	0.48779623
36000	KCNMB2	0.487831598333333
36000	PRLR	0.487871813333333
36000	PARVB	0.487896083333333
36000	SEMA3C	0.488017256666667
36000	CSGALNACT1	0.488139738333333
36000	ME3	0.488182075
36000	ABAT	0.488201845
36000	VEGFC	0.488237713333333
36000	ELOVL6	0.488242005
36000	NTF3	0.488252115
36000	INPP4B	0.488291735
36000	MMP2	0.488454213333333
36000	MAGI3	0.488522563333333
36000	CHST11	0.488550015
36000	TUSC3	0.488577305
36000	EGLN3	0.48865677
36000	ETV6	0.488867313333333
36000	CACNB2	0.488878985
36000	GALNT13	0.48892477
36000	EPHA7	0.48901386
36000	TLN2	0.489022021666667
36000	PFKP	0.489083761666667
36000	CX3CR1	0.489087138333333
36000	C8A	0.489176788333333
36000	CACNA1D	0.489222375
36000	ABCC4	0.48926897
36000	HS6ST3	0.489455545
36000	PLCB4	0.48951606
36000	ITGA11	0.489569973333333
36000	CACNA1A	0.489587963333333
36000	DERA	0.489613465
36000	SLC8A1	0.489643728333333
36000	CDIPT	0.489676286666667
36000	LPCAT2	0.489678436666667
36000	IL2RA	0.489683183333333
36000	ABLIM1	0.489689118333333
36000	LIPC	0.489878491666667
36000	GABRG3	0.489940131666667
36000	NRCAM	0.490032633333333
36000	NLGN1	0.490388641666667
36000	GRID1	0.490421218333333
36000	VCAN	0.490452973333333
36000	GRIN2A	0.49052729
36000	PAK2	0.490641758333333
36000	MAD1L1	0.490765558333333
36000	CCR3	0.49077656
36000	XYLT1	0.490883575
36000	RNASEH2B	0.49090432
36000	SETD7	0.490982866666667
36000	PKP2	0.491045611666667
36000	PRKCH	0.491086806666667
36000	EGFR	0.49111342
36000	LTBP1	0.491236316666667
36000	ADCY7	0.49126621
36000	TJP2	0.491282543333333
36000	SGCG	0.491422843333333
36000	SMAD3	0.491424225
36000	NPFFR2	0.491468735
36000	PCCA	0.49150569
36000	SNRPA	0.491517931666667
36000	ZFYVE9	0.491552733333333
36000	LARS2	0.491692176666667
36000	RPS6KA2	0.49176506
36000	ST6GALNAC3	0.491802276666667
36000	PPP3CC	0.491816445
36000	PDE8A	0.491880225
36000	GTF2F2	0.491919833333333
36000	LIG1	0.491954185
36000	EPS15	0.491990778333333
36000	ADCY8	0.49202303
36000	PGS1	0.492081871666667
36000	PTPRM	0.49209507
36000	SPTLC2	0.492113851666667
36000	RYR1	0.492249908333333
36000	CNOT1	0.492279195
36000	ABCA13	0.492330893333333
36000	PLD2	0.492351795
36000	UBE3C	0.492415695
36000	ITPR2	0.49249952
36000	TAB2	0.492595606666667
36000	PIP4K2A	0.492644386666667
36000	TSHR	0.492650476666667
36000	PDE7B	0.492709836666667
36000	TRA2B	0.49273048
36000	ACTB	0.492759156666667
36000	PIGG	0.492793266666667
36000	ATF6	0.492832826666667
36000	NTRK2	0.492958506666667
36000	IL1R1	0.492997036666667
36000	ST8SIA5	0.493086711666667
36000	RELN	0.493137743333333
36000	HIBADH	0.493230551666667
36000	IGF1R	0.493385195
36000	SLC27A5	0.493477243333333
36000	GPLD1	0.493558213333333
36000	GABBR2	0.493750485
36000	TFDP1	0.493898785
36000	PAPSS1	0.493971273333333
36000	ADCY9	0.494232281666667
36000	IL2RB	0.494339111666667
36000	ALDOA	0.494361946666667
36000	ATP1B2	0.494414606666667
36000	CD247	0.494520735
36000	GCNT1	0.494554676666667
36000	GRK5	0.494722688333333
36000	TIAM1	0.49472929
36000	HAO1	0.494826485
36000	HPSE2	0.494932328333333
36000	OPRM1	0.494982895
36000	MGAT5B	0.494994408333333
36000	NDST3	0.49512723
36000	COL5A1	0.4951453
36000	CACNA1E	0.495153626666667
36000	ASAP1	0.495170893333333
36000	GMDS	0.495180941666667
36000	PDE4B	0.495207306666667
36000	IL1RAP	0.495216685
36000	PLXNC1	0.495327681666667
36000	PNPLA3	0.495502338333333
36000	IDO2	0.495549113333333
36000	CD86	0.495569183333333
36000	PDE3A	0.49572613
36000	DAG1	0.495908596666667
36000	C1GALT1	0.495920341666667
36000	ABCC1	0.495964068333333
36000	PRKCQ	0.495980931666667
36000	ALDH1L1	0.496018526666667
36000	PDE9A	0.496083158333333
36000	IL21R	0.49612975
36000	GRM5	0.496266783333333
36000	XYLB	0.496349548333333
36000	CARD11	0.496558735
36000	RAPGEF1	0.496574333333333
36000	DLG1	0.496721036666667
36000	FPR1	0.496815495
36000	INSR	0.496925696666667
36000	CCNG2	0.496995383333333
36000	IQSEC1	0.496999425
36000	UNC5D	0.497053401666667
36000	CMAS	0.497077146666667
36000	ST6GALNAC5	0.49708879
36000	SHC4	0.497132155
36000	AK3	0.49738332
36000	IRAK3	0.497561646666667
36000	CHSY3	0.49772716
36000	SH3GL2	0.497738118333333
36000	VAV2	0.497740001666667
36000	TGM2	0.497834565
36000	ENDOG	0.497920933333333
36000	CACNA1H	0.497975355
36000	BMPR2	0.497998848333333
36000	CACNG2	0.498153105
36000	SH3GL3	0.498202683333333
36000	MAP3K5	0.498225023333333
36000	MAML3	0.498279103333333
36000	ITGB6	0.49832766
36000	DKK2	0.49834884
36000	LAMA2	0.498491535
36000	IMMP2L	0.49863196
36000	MRVI1	0.498637443333333
36000	TRPV1	0.49873188
36000	PPIE	0.498826945
36000	NRP1	0.49886455
36000	ACSS3	0.49908443
36000	ADCY1	0.499093145
36000	VWF	0.499138791666667
36000	NEGR1	0.499150748333333
36000	B3GALT5	0.499273303333333
36000	MAN2A1	0.499301355
36000	MAPK8IP2	0.499314216666667
36000	EXT2	0.49935178
36000	RPL28	0.499366333333333
36000	NCAM1	0.499427061666667
36000	SULT2B1	0.499545948333333
36000	ABCA4	0.499627818333333
36000	CIITA	0.499712825
36000	BDH1	0.499778755
36000	MAN2B2	0.499919
36000	PLCB3	0.499952791666667
36000	DNMT1	0.500149855
36000	GALC	0.500326395
36000	BDKRB1	0.500331996666667
36000	SF3A1	0.500444931666667
36000	TGFBR2	0.500458971666667
36000	PFN2	0.500515713333333
36000	TGFB2	0.50058039
36000	NR3C1	0.500741475
36000	ENPEP	0.500828853333333
36000	EPHB1	0.50091116
36000	DYNC2H1	0.500925941666667
36000	AKT1	0.501270361666667
36000	PLA2G4E	0.501304745
36000	MGAT5	0.501443183333333
36000	NTN4	0.501461355
36000	PIGU	0.501462015
36000	ADORA2B	0.501766235
36000	ARNT2	0.501827383333333
36000	SEMA5B	0.501840131666667
36000	SLIT1	0.501960945
36000	ABCC8	0.502012856666667
36000	ABCA5	0.502210685
36000	WNT5B	0.502229336666667
36000	ITPR3	0.502312573333333
36000	ITGA2	0.50232072
36000	CYP19A1	0.502412275
36000	VANGL2	0.502464046666667
36000	PTGER3	0.502518325
36000	TP53I3	0.502868305
36000	NPAS2	0.502984545
36000	LPAR1	0.503075043333333
36000	EPB41L2	0.503105345
36000	C6	0.503129018333333
36000	MAP3K13	0.50321124
36000	KAT2B	0.503256941666667
36000	COX5A	0.50331795
36000	ITGB1	0.50332101
36000	ICA1	0.503326498333333
36000	CAV3	0.503342448333333
36000	PRICKLE1	0.50346584
36000	CSF1R	0.503480005
36000	DYNC1I1	0.503600646666667
36000	ITGB8	0.503604845
36000	ALLC	0.503662035
36000	EXT1	0.503826191666667
36000	PPP1R12B	0.503930573333333
36000	BMPR1B	0.50415439
36000	GDA	0.50415564
36000	STAT1	0.504259991666667
36000	NDUFA10	0.504266345
36000	SMAD6	0.504324583333333
36000	MAPK9	0.504641046666667
36000	TXNRD1	0.504659443333333
36000	PTPRR	0.504701121666667
36000	SEMA6D	0.504726836666667
36000	PARD6B	0.504789615
36000	HNF4G	0.504805821666667
36000	MAN1A1	0.504811318333333
36000	AGPS	0.505044895
36000	ADH7	0.505452205
36000	HSD17B4	0.505500028333333
36000	ACSM3	0.505551638333333
36000	MVB12B	0.505673581666667
36000	TPO	0.505766255
36000	BTRC	0.505795395
36000	NEO1	0.5059608
36000	HMGCS1	0.505963811666667
36000	MTMR7	0.505991966666667
36000	TRAF1	0.506205721666667
36000	PIP5K1B	0.506402733333333
36000	SGK1	0.506432758333333
36000	PRKCZ	0.506576651666667
36000	RABEP1	0.506717543333333
36000	EXOC4	0.506749606666667
36000	BCAT1	0.506779653333333
36000	SCD5	0.506967535
36000	EPHA6	0.506987706666667
36000	ALDH4A1	0.507306196666667
36000	NEDD4	0.507429173333333
36000	WARS2	0.507474006666667
36000	SEMA4D	0.5075439
36000	C8B	0.50776934
36000	ST3GAL3	0.507785263333333
36000	BACE2	0.507884438333333
36000	CDC14A	0.507929571666667
36000	CHRNA7	0.50799163
36000	TP73	0.508041526666667
36000	POLR3B	0.50805614
36000	UBE2E2	0.508193441666667
36000	HHIP	0.508256145
36000	CPE	0.508320806666667
36000	SCIN	0.508394566666667
36000	SGMS1	0.508490411666667
36000	NFASC	0.508569928333333
36000	MAP4K3	0.508629375
36000	ADCY5	0.508928923333333
36000	PPP1R3A	0.508972588333333
36000	NGEF	0.508994153333333
36000	RXFP1	0.509025408333333
36000	AP4E1	0.509026296666667
36000	CYFIP2	0.509060905
36000	BIRC6	0.509134078333333
36000	WNT7B	0.50916148
36000	CTSB	0.509169045
36000	UNC5B	0.509452866666667
36000	SARDH	0.509607921666667
36000	CNOT6L	0.509793871666667
36000	UBR5	0.50980824
36000	ITGB2	0.509822036666667
36000	ZCCHC7	0.50982558
36000	CACNB4	0.509849595
36000	YES1	0.509960858333333
36000	AGPAT4	0.510033006666667
36000	RPS9	0.510057026666667
36000	KLKB1	0.510194223333333
36000	HSPG2	0.510247116666667
36000	CDH2	0.51029198
36000	NODAL	0.510343735
36000	PPCDC	0.510499913333333
36000	ABCB5	0.510588303333333
36000	ALCAM	0.510590306666667
36000	LCLAT1	0.510658985
36000	CUL2	0.510695388333333
36000	UBE2I	0.51079426
36000	CYFIP1	0.510796318333333
36000	FLT3	0.510879835
36000	MASP2	0.510906898333333
36000	VAV1	0.510981968333333
36000	DYNLL2	0.51098493
36000	GRIK3	0.511016401666667
36000	GNAS	0.511035651666667
36000	AP2A2	0.51109323
36000	GLP1R	0.511157745
36000	COX7A2L	0.511210696666667
36000	ATP6V1D	0.511514981666667
36000	ITGA1	0.511533903333333
36000	ALG14	0.511683566666667
36000	HIBCH	0.511766811666667
36000	LRP5	0.511769541666667
36000	CERK	0.511787478333333
36000	GCNT2	0.511994826666667
36000	PAPSS2	0.512247491666667
36000	RAP1A	0.512268855
36000	DNAJC6	0.512398703333333
36000	CACNA1B	0.512576006666667
36000	PTPRB	0.512636931666667
36000	GRIA4	0.51266777
36000	PTPRF	0.512732228333333
36000	SLC1A2	0.512794535
36000	MME	0.512817213333333
36000	TNFRSF10C	0.512882655
36000	GLI2	0.51308089
36000	MGLL	0.513091991666667
36000	TBL1XR1	0.51317251
36000	UGT2B4	0.513260951666667
36000	STK3	0.513318238333333
36000	CAMK2D	0.513331168333333
36000	NDUFA9	0.513365265
36000	COL4A4	0.513418045
36000	A4GALT	0.513420246666667
36000	SELP	0.513425051666667
36000	GCLC	0.51352758
36000	ITGAE	0.513604823333333
36000	GRM4	0.513615606666667
36000	PIGQ	0.513632225
36000	PPARG	0.51369467
36000	MYH14	0.514001971666667
36000	ATG5	0.514267295
36000	STX2	0.51438851
36000	CACNA1G	0.514417416666667
36000	PIGH	0.514612055
36000	SORBS1	0.514628408333333
36000	PER3	0.514701066666667
36000	BAIAP2	0.514766168333333
36000	ARNT	0.514863401666667
36000	CD46	0.514863525
36000	FECH	0.514987531666667
36000	CACNG7	0.5150301
36000	BMPR1A	0.515062716666667
36000	PLD1	0.51508827
36000	CLDN10	0.515121885
36000	PITX2	0.515188508333333
36000	ALOX15	0.515236053333333
36000	DDC	0.515317615
36000	MITF	0.51541635
36000	HS3ST3A1	0.515535533333333
36000	LAMC3	0.51559416
36000	ETS1	0.51566634
36000	CKM	0.515806578333333
36000	VNN2	0.515924316666667
36000	UBE2F	0.516049795
36000	VIPR2	0.516171391666667
36000	AOX1	0.516234618333333
36000	ITPKB	0.516243916666667
36000	LDLR	0.516403068333333
36000	AKT3	0.51645947
36000	P4HA2	0.516753143333333
36000	RAMP1	0.517016216666667
36000	RBPJ	0.517109455
36000	B3GAT2	0.517195093333333
36000	GRIN3A	0.517207271666667
36000	DUSP16	0.517228758333333
36000	PDSS2	0.517537541666667
36000	ATP6V0A4	0.517578588333333
36000	NDUFS4	0.517794636666667
36000	CD44	0.517836343333333
36000	OR2L13	0.517959273333333
36000	CLDN1	0.518055596666667
36000	NME7	0.51810557
36000	GABRA6	0.518159045
36000	MYH15	0.518297635
36000	ACTC1	0.518569308333333
36000	DCP1A	0.518767346666667
36000	PRKAR1B	0.5187893
36000	NCK2	0.518810166666667
36000	PIGX	0.518817266666667
36000	GABRR2	0.519061555
36000	PDGFRB	0.51911519
36000	PLG	0.519134966666667
36000	GNGT1	0.519179668333333
36000	PGM1	0.519197216666667
36000	ADRA1A	0.519232421666667
36000	GNPTAB	0.519332555
36000	NAT1	0.51950187
36000	SPIRE2	0.519528063333333
36000	OXTR	0.51954059
36000	LRAT	0.519729325
36000	DNMT3A	0.519783816666667
36000	DRD2	0.519867658333333
36000	TAF2	0.520037443333333
36000	ENPP6	0.520206025
36000	PIP5K1A	0.520420576666667
36000	CREBBP	0.520461788333333
36000	ABCB1	0.52064635
36000	HADHB	0.520668633333333
36000	ETV7	0.520729651666667
36000	MGST2	0.520824491666667
36000	AKR1C1	0.520933156666667
36000	PEMT	0.521017508333333
36000	ACSS1	0.521080696666667
36000	PECR	0.521204925
36000	EPHB2	0.521317
36000	UBA6	0.52146766
36000	PIGN	0.52149174
36000	ABCB11	0.521547551666667
36000	PARP4	0.5217313
36000	TNFRSF1B	0.522076985
36000	RPA3	0.522082575
36000	CA12	0.522202393333333
36000	BDKRB2	0.522367218333333
36000	PRIM2	0.522367833333333
36000	IRAK2	0.522380113333333
36000	MAPKAPK2	0.522444515
36000	NDST4	0.52254606
36000	PIN1	0.522603991666667
36000	PDE1A	0.522717696666667
36000	PHGDH	0.522718916666667
36000	PLCE1	0.522883778333333
36000	PIPOX	0.522931026666667
36000	ADORA3	0.523043838333333
36000	IDE	0.523306136666667
36000	DNM1L	0.523326986666667
36000	CARD6	0.523377613333333
36000	ABCG2	0.523385891666667
36000	FLNB	0.523464451666667
36000	GABRP	0.523617905
36000	GSTM1	0.523704696666667
36000	MAP3K4	0.523719751666667
36000	ATP6V1A	0.523731035
36000	UGT2A1	0.523777738333333
36000	DAPK2	0.52382534
36000	MAP2K5	0.523829776666667
36000	KRAS	0.523920321666667
36000	CNGB1	0.524053826666667
36000	SNCA	0.524107926666667
36000	MYH13	0.524143266666667
36000	CRYL1	0.524159735
36000	ENPP1	0.5242024
36000	PRKACB	0.524213365
36000	PTPN5	0.524594278333333
36000	ARSG	0.524603205
36000	AHCYL2	0.524645551666667
36000	ENTPD5	0.524823308333333
36000	HSD17B12	0.52484123
36000	EPRS	0.52489052
36000	RAF1	0.52494644
36000	DBH	0.52498581
36000	LYN	0.524998648333333
36000	CBLC	0.525168481666667
36000	VAPA	0.525216956666667
36000	PMM2	0.525401851666667
36000	LPAR3	0.525404758333333
36000	DGKD	0.52559569
36000	MGRN1	0.525747843333333
36000	SMPD3	0.525817245
36000	ITGA8	0.526109168333333
36000	ARRB1	0.526144241666667
36000	ROCK2	0.526209711666667
36000	CYP39A1	0.52625202
36000	CHRNA4	0.526262468333333
36000	WASF1	0.526399038333333
36000	CRHR2	0.526458658333333
36000	EPHA8	0.526484636666667
36000	CCDC6	0.52652699
36000	EPAS1	0.526537828333333
36000	FARP2	0.526562403333333
36000	SYMPK	0.52676253
36000	CHSY1	0.526814865
36000	BMP2	0.526868533333333
36000	UGP2	0.526931686666667
36000	ACACA	0.526960415
36000	HERC1	0.52726965
36000	NRF1	0.527448493333333
36000	LEPR	0.527463138333333
36000	PARN	0.527525756666667
36000	GCK	0.527611731666667
36000	MAP3K1	0.527880363333333
36000	UGT1A6	0.527944108333333
36000	TCERG1	0.528031038333333
36000	EPHA4	0.52803185
36000	SPRED1	0.528113305
36000	CXCL12	0.528229678333333
36000	XRCC5	0.528289608333333
36000	GABRR1	0.528342976666667
36000	CD274	0.528374965
36000	SEMA3D	0.528407798333333
36000	MSH6	0.52840993
36000	PEX7	0.528494305
36000	GALNT15	0.528589318333333
36000	NLRP3	0.528660255
36000	CYP2C19	0.5287521
36000	NUDT2	0.52880443
36000	RASGRP1	0.529062176666667
36000	RAB11A	0.52907465
36000	MUC2	0.529215623333333
36000	PDCD1LG2	0.529237553333333
36000	SCTR	0.529315585
36000	ATP6V0D2	0.529344091666667
36000	CAPN2	0.529408148333333
36000	COL5A3	0.529415446666667
36000	CD82	0.52942015
36000	TAP2	0.529507633333333
36000	COX7B2	0.529510266666667
36000	EPB41L1	0.52959061
36000	GYS2	0.529935145
36000	SNAP25	0.52995471
36000	RAB11FIP3	0.530111175
36000	MSH2	0.530161563333333
36000	GPR156	0.530300046666667
36000	GNAO1	0.530323121666667
36000	PAK6	0.530398643333333
36000	EDAR	0.53047989
36000	CYP7B1	0.530634073333333
36000	HK2	0.530655971666667
36000	RXRG	0.530783658333333
36000	LAMP3	0.53083505
36000	SPRED2	0.530981696666667
36000	VASP	0.531047018333333
36000	SMAP1	0.531163771666667
36000	STX18	0.53122859
36000	LAMA5	0.53137601
36000	TAOK3	0.531526203333333
36000	SDC3	0.531571285
36000	ATP2B4	0.53165065
36000	CAMK2B	0.531758881666667
36000	IARS	0.531772125
36000	DUSP10	0.531844793333333
36000	CHST3	0.531864411666667
36000	SDC2	0.531873825
36000	ACOX3	0.532021623333333
36000	UBE2QL1	0.532063716666667
36000	ME1	0.532067775
36000	CFI	0.532069653333333
36000	SDHA	0.532147833333333
36000	CASP8	0.532223876666667
36000	SP1	0.532258036666667
36000	THBS2	0.532341485
36000	PRKAR2B	0.532575056666667
36000	ULK1	0.532758623333333
36000	JAG1	0.532910781666667
36000	ENTPD1	0.53297052
36000	CCL11	0.53301731
36000	LIPA	0.53308143
36000	CASP7	0.533184025
36000	NTSR1	0.533232391666667
36000	NPC1	0.533282175
36000	DHRS3	0.533330678333333
36000	AQP1	0.533374558333333
36000	ACTN2	0.533525245
36000	CREB3L2	0.533743283333333
36000	CLCA2	0.53397114
36000	TAF4	0.534004038333333
36000	SOD2	0.534030541666667
36000	COX10	0.534170646666667
36000	HLA-DQB1	0.534281731666667
36000	CPT1C	0.534567268333333
36000	CACNA1I	0.534889435
36000	VCL	0.534890785
36000	CDC42	0.534924341666667
36000	GRIN3B	0.535003928333333
36000	PRPF18	0.535114108333333
36000	PPA2	0.535164741666667
36000	MAN1C1	0.535426188333333
36000	GNAQ	0.535522843333333
36000	CD22	0.535680928333333
36000	GNB1	0.5358926
36000	PGR	0.535953766666667
36000	PIK3C2A	0.536036326666667
36000	DFFB	0.5360903
36000	TNN	0.53626557
36000	ADCYAP1R1	0.536343001666667
36000	KIT	0.536403945
36000	NR4A1	0.536414276666667
36000	PTDSS1	0.536541
36000	ABCC6	0.536642083333333
36000	ABCA10	0.536666871666667
36000	SOS2	0.536731783333333
36000	RPA2	0.53673961
36000	RIPK1	0.536744123333333
36000	ATP6V1C2	0.536865385
36000	ACSL3	0.53687541
36000	FGD3	0.537013115
36000	TXNRD2	0.537183028333333
36000	HNF4A	0.537233058333333
36000	GRM3	0.537255353333333
36000	CXCL13	0.537294948333333
36000	IGSF5	0.537315748333333
36000	RUFY1	0.537325441666667
36000	POLR1D	0.537351631666667
36000	CTNNBL1	0.537433206666667
36000	ALG8	0.537474066666667
36000	CLCA1	0.537560175
36000	MNAT1	0.5376148
36000	MAN1A2	0.537661591666667
36000	FDFT1	0.537667381666667
36000	PIK3CA	0.537743908333333
36000	CBLB	0.537767191666667
36000	PLAT	0.537793105
36000	WNT7A	0.537815526666667
36000	KCNB1	0.5379488
36000	CTSC	0.538063025
36000	PTEN	0.538092901666667
36000	IL18R1	0.53814868
36000	KLRD1	0.538228311666667
36000	MGST3	0.538265181666667
36000	ENTPD6	0.538339801666667
36000	AP2B1	0.538393283333333
36000	MPZL1	0.538439483333333
36000	FTCD	0.538568865
36000	NFAT5	0.538703678333333
36000	UBE2H	0.538847688333333
36000	P2RX1	0.538980743333333
36000	RALA	0.539046316666667
36000	TTN	0.539349575
36000	SHC2	0.539358583333333
36000	GOSR2	0.539617243333333
36000	ACTA2	0.539663073333333
36000	E2F3	0.539691876666667
36000	ALDH18A1	0.539789691666667
36000	ANAPC10	0.539818775
36000	GPD1L	0.539835076666667
36000	VANGL1	0.53987016
36000	SERPINA5	0.539889076666667
36000	SUCLA2	0.539918778333333
36000	RPA1	0.539955078333333
36000	HMGCR	0.540001691666667
36000	GNA12	0.540084168333333
36000	ENTPD8	0.54011354
36000	POLR2B	0.540225616666667
36000	CA5A	0.54031529
36000	LAMB3	0.54038055
36000	CLDN7	0.540458086666667
36000	NCKAP1L	0.540598183333333
36000	SOCS5	0.540709251666667
36000	BCKDHB	0.540738261666667
36000	GAB1	0.540749541666667
36000	FCGR2B	0.541113375
36000	GSK3B	0.541420993333333
36000	RALGDS	0.54159078
36000	ENPP2	0.54162715
36000	GUCA1A	0.541636225
36000	PLXNB2	0.541765203333333
36000	RGS3	0.541877618333333
36000	SH3GL1	0.541996268333333
36000	MCEE	0.542103
36000	ACO1	0.5421264
36000	MASP1	0.542284923333333
36000	PDE6A	0.542378266666667
36000	PPP2R1A	0.542389176666667
36000	FUT5	0.54241255
36000	GLS	0.542550125
36000	IRAK4	0.54268197
36000	PIKFYVE	0.542711433333333
36000	RPS6KA5	0.542778745
36000	ABLIM3	0.542862826666667
36000	LAMC1	0.542983326666667
36000	PERP	0.543032231666667
36000	SMUG1	0.543100073333333
36000	MGAT4A	0.543114136666667
36000	DHODH	0.543153751666667
36000	RPS13	0.543166581666667
36000	ACER2	0.543180225
36000	AGPAT3	0.543185891666667
36000	COL6A3	0.54328345
36000	WNT2B	0.543372638333333
36000	CA8	0.543398678333333
36000	ALG6	0.54340411
36000	SESN3	0.543461641666667
36000	GNAI1	0.543501848333333
36000	HTR2A	0.543593973333333
36000	TACR1	0.543814406666667
36000	KCNMB4	0.544213326666667
36000	CES5A	0.544336473333333
36000	ABCA7	0.544372746666667
36000	GAB2	0.544458921666667
36000	TUBA1C	0.544487188333333
36000	PDE3B	0.544510555
36000	GALK2	0.544763248333333
36000	CDC27	0.5448117
36000	CDA	0.544817478333333
36000	AOC1	0.544893115
36000	MTHFS	0.545027401666667
36000	GSTZ1	0.545043041666667
36000	CDH5	0.545090121666667
36000	PSMD13	0.545118328333333
36000	GAD1	0.545138508333333
36000	GNPTG	0.545307606666667
36000	CARS2	0.545378255
36000	CYP4F2	0.545638325
36000	C9	0.545735211666667
36000	NADSYN1	0.545827021666667
36000	APIP	0.54588639
36000	HGD	0.545916305
36000	HSP90AA1	0.546271105
36000	CHIA	0.546328168333333
36000	SLK	0.546543858333333
36000	SLC12A2	0.546594078333333
36000	UBE2K	0.546624768333333
36000	MLYCD	0.546726471666667
36000	GLRA1	0.546817256666667
36000	PPM1A	0.546858405
36000	PDGFA	0.546897683333333
36000	CUL3	0.54693396
36000	POLD1	0.546985765
36000	GALNT6	0.54699909
36000	PLA2G5	0.547095306666667
36000	STK11	0.547129875
36000	TNFRSF8	0.547205786666667
36000	TGFB1	0.54722103
36000	OSMR	0.547315263333333
36000	HSP90B1	0.547390311666667
36000	TRPM5	0.547605383333333
36000	PTPRZ1	0.547703423333333
36000	ABL2	0.547836651666667
36000	SEPSECS	0.547842286666667
36000	WWP2	0.548058753333333
36000	HLA-B	0.548303526666667
36000	ASPA	0.548359171666667
36000	SI	0.54846601
36000	SLC18A1	0.548534406666667
36000	CASP1	0.548726296666667
36000	GABRA4	0.548775238333333
36000	ALG1	0.548875971666667
36000	LAPTM4A	0.54889438
36000	UBE2E3	0.548918976666667
36000	STAT5B	0.548967983333333
36000	MGAT3	0.549046493333333
36000	IL12RB2	0.549119116666667
36000	OPRD1	0.549213458333333
36000	PHOSPHO1	0.54924139
36000	HSD17B3	0.549540661666667
36000	AK7	0.549594033333333
36000	TACR2	0.549607148333333
36000	TCF7	0.549611491666667
36000	COL6A6	0.549647641666667
36000	ACVR1	0.54970066
36000	UBE2E1	0.549708886666667
36000	ATP2B1	0.54991575
36000	PTK2	0.55006581
36000	RPL3L	0.550332538333333
36000	NOTCH1	0.550367695
36000	CAB39	0.550384095
36000	CDK6	0.550415706666667
36000	GUCY2C	0.550643983333333
36000	ACPP	0.550671665
36000	ATP6V1C1	0.550769676666667
36000	IL33	0.550769708333333
36000	PRPF40A	0.550802035
36000	COMT	0.550809166666667
36000	PIAS2	0.550990326666667
36000	MALT1	0.551079776666667
36000	IL12RB1	0.551084543333333
36000	ELOVL5	0.551256073333333
36000	ACVR1B	0.55130315
36000	PCYT1A	0.551349903333333
36000	WASF3	0.5513869
36000	DTX1	0.5513981
36000	PLA2G7	0.551481565
36000	DYNC1H1	0.55160482
36000	IFNAR2	0.551662031666667
36000	HIP1	0.551721155
36000	ZBP1	0.55172548
36000	CAMKK1	0.551755618333333
36000	CNOT4	0.551917141666667
36000	COL1A2	0.552258278333333
36000	AACS	0.552476936666667
36000	EPB41	0.552590221666667
36000	ATM	0.552787816666667
36000	ONECUT1	0.552836785
36000	AP4S1	0.552947325
36000	INPPL1	0.553023795
36000	FN1	0.55307409
36000	PYGL	0.553088921666667
36000	PIGZ	0.55316587
36000	ADCY3	0.55318689
36000	ACAP2	0.553213593333333
36000	PPP1CA	0.553256998333333
36000	IL17RA	0.553407843333333
36000	SNRPF	0.553441018333333
36000	PNPT1	0.553575216666667
36000	RAB3B	0.553637443333333
36000	COL6A1	0.55386953
36000	GSTM5	0.553897728333333
36000	THBS4	0.553906321666667
36000	RCOR1	0.554174945
36000	HTR7	0.554599296666667
36000	DDO	0.554601235
36000	QDPR	0.55461963
36000	SNW1	0.554749835
36000	RPN1	0.554770023333333
36000	HS2ST1	0.555044516666667
36000	ALDH5A1	0.555065195
36000	PRODH	0.55509656
36000	NEFH	0.555342013333333
36000	EHD3	0.555361865
36000	RAPGEF3	0.55539401
36000	KCNMB3	0.555480025
36000	STT3B	0.555896693333333
36000	MAVS	0.556050906666667
36000	GFPT2	0.556162743333333
36000	P4HA3	0.556170995
36000	XRN2	0.556181845
36000	UGDH	0.556254021666667
36000	UGT2B7	0.556373695
36000	SMAD9	0.556487018333333
36000	ERCC3	0.55649802
36000	NCKAP1	0.556685031666667
36000	ATP2A3	0.556721351666667
36000	LAMB1	0.557030975
36000	AP3S2	0.557089436666667
36000	JAK2	0.557263291666667
36000	CXADR	0.557365806666667
36000	CARS	0.557378893333333
36000	JAK3	0.557603811666667
36000	CDC26	0.557651631666667
36000	AP1M1	0.557752766666667
36000	PSEN1	0.557967536666667
36000	GGCT	0.558056595
36000	CRK	0.558087911666667
36000	IL23R	0.558152073333333
36000	RARS	0.558153233333333
36000	CYP2C9	0.558182125
36000	CCND2	0.558254521666667
36000	AKR1D1	0.55830353
36000	WNT9B	0.558324683333333
36000	EPHX2	0.55836971
36000	ITGA4	0.558404781666667
36000	DSP	0.55847675
36000	CALCRL	0.558562105
36000	USP8	0.55864488
36000	MAP2K4	0.559003488333333
36000	NUMB	0.559025333333333
36000	DAAM2	0.559047223333333
36000	SMAD7	0.559053451666667
36000	HDAC2	0.559056676666667
36000	PDGFC	0.559059535
36000	TECR	0.559332431666667
36000	EFNB2	0.559526165
36000	PLA2G4D	0.559898895
36000	TAF4B	0.559905716666667
36000	NFATC3	0.559987378333333
36000	CTTN	0.560033153333333
36000	EGF	0.560079061666667
36000	KDELR2	0.560143368333333
36000	NT5M	0.560558231666667
36000	CPEB1	0.56085639
36000	AKR1C3	0.560859908333333
36000	PLA2G6	0.560893601666667
36000	FANCL	0.561043391666667
36000	NT5C1B	0.561114745
36000	LRP6	0.561256933333333
36000	ALDH7A1	0.561339496666667
36000	POMP	0.56135748
36000	IL10RA	0.561440323333333
36000	ADRB2	0.561555251666667
36000	IDUA	0.561562125
36000	NDUFB9	0.561794173333333
36000	B3GNT2	0.561797523333333
36000	STK4	0.561839936666667
36000	COX6B1	0.561889856666667
36000	PIWIL3	0.562015878333333
36000	FGF20	0.562045336666667
36000	CNTN2	0.562045691666667
36000	GNPDA1	0.562155546666667
36000	ASS1	0.562197881666667
36000	GPR35	0.562226243333333
36000	UBE2R2	0.562313233333333
36000	PSMD14	0.562318743333333
36000	EXOSC7	0.562337623333333
36000	SOS1	0.562398183333333
36000	ADRA1D	0.562503673333333
36000	SEMA7A	0.562506095
36000	YWHAZ	0.562535981666667
36000	UBE4B	0.562760316666667
36000	ENAH	0.562944268333333
36000	COL2A1	0.562961945
36000	MAPK14	0.563057938333333
36000	ATP6V1E2	0.563144768333333
36000	NGF	0.563654281666667
36000	CTBP1	0.563736515
36000	COL6A2	0.563848681666667
36000	SDHC	0.563918545
36000	AP1G1	0.564013303333333
36000	SETD2	0.564251276666667
36000	CNGA3	0.56431199
36000	CDS2	0.56435905
36000	PHYH	0.564397545
36000	LAPTM4B	0.564464163333333
36000	WNT9A	0.564493775
36000	PTCH1	0.564509783333333
36000	SNCAIP	0.564662601666667
36000	FBXW8	0.564671676666667
36000	PTGIS	0.564678293333333
36000	BST1	0.56470375
36000	SLC27A2	0.564705231666667
36000	CHMP3	0.56471924
36000	WNT3	0.564762593333333
36000	ACVRL1	0.56481259
36000	P2RX7	0.564890456666667
36000	FZD6	0.564940145
36000	PPP5C	0.565000163333333
36000	CDC25C	0.56506208
36000	GNA11	0.565459743333333
36000	UROC1	0.565494263333333
36000	RAD50	0.565763841666667
36000	ABCG5	0.565792876666667
36000	BRAF	0.565912141666667
36000	DHRS4L2	0.565983265
36000	MET	0.566315638333333
36000	CD80	0.566376581666667
36000	CHRNB4	0.566521466666667
36000	ERN1	0.566624208333333
36000	TFPI	0.566688775
36000	ASNS	0.566756463333333
36000	HAGH	0.566927178333333
36000	MAG	0.567248721666667
36000	GNA15	0.567328065
36000	ACOT7	0.567405573333333
36000	CUL4A	0.567540511666667
36000	AP1S3	0.56758154
36000	ERCC5	0.567585766666667
36000	PEX3	0.567621106666667
36000	NF1	0.567654606666667
36000	GBA3	0.568054156666667
36000	CADM3	0.568184711666667
36000	ABO	0.568295316666667
36000	ELK4	0.56841554
36000	CACNA2D2	0.568440273333333
36000	GALT	0.568509011666667
36000	MTOR	0.568848878333333
36000	FGFR1	0.568958286666667
36000	TRIP12	0.5692464
36000	PPP2R5C	0.569248085
36000	GCNT3	0.569250611666667
36000	SCLY	0.569355691666667
36000	CYP1B1	0.569460461666667
36000	SETDB2	0.56957257
36000	ERCC6	0.569686941666667
36000	EIF4G3	0.569753
36000	IFT57	0.570028808333333
36000	CUL5	0.570171545
36000	SDHB	0.57017645
36000	RPS6KA1	0.570203676666667
36000	DTX3L	0.570234925
36000	TP53AIP1	0.570284568333333
36000	PFKM	0.570432896666667
36000	ANPEP	0.570498223333333
36000	TLN1	0.570558158333333
36000	CCKBR	0.5705876
36000	PDSS1	0.570608741666667
36000	SLC9A3R2	0.571257875
36000	ABCC2	0.571302145
36000	SMAD2	0.57133443
36000	PIP5K1C	0.571387223333333
36000	GMPS	0.57152694
36000	TRPC1	0.57162638
36000	DCT	0.571801248333333
36000	PLCD3	0.571980775
36000	LGMN	0.572036386666667
36000	ST3GAL6	0.572169783333333
36000	SERPINA1	0.572234288333333
36000	ATP6V1G3	0.57229815
36000	FBXW7	0.572302458333333
36000	MTMR2	0.572388015
36000	GALNT1	0.572465791666667
36000	STAT3	0.572520108333333
36000	ALDH1A1	0.572544911666667
36000	SGPP1	0.572612593333333
36000	DCP2	0.572649025
36000	GUCA1C	0.572975061666667
36000	IRS2	0.572982336666667
36000	NT5C2	0.573051471666667
36000	NFKB1	0.573137741666667
36000	SRGAP2	0.57316626
36000	PRKCI	0.573270708333333
36000	REST	0.573506218333333
36000	PLA2G15	0.573526351666667
36000	MAP3K7	0.573631315
36000	EHD4	0.573641848333333
36000	SSX2IP	0.573717143333333
36000	TAS1R2	0.573736108333333
36000	TBPL2	0.574114043333333
36000	PFAS	0.574198461666667
36000	IBSP	0.574250101666667
36000	APAF1	0.57426013
36000	NCF4	0.574324713333333
36000	CBS	0.574407463333333
36000	PTPN7	0.574460076666667
36000	SRC	0.574498571666667
36000	IL15	0.574522553333333
36000	SELPLG	0.57456062
36000	PTDSS2	0.574635285
36000	RBM25	0.57485092
36000	HADHA	0.57485745
36000	PLAUR	0.574885775
36000	PAK4	0.575014038333333
36000	TOLLIP	0.575265125
36000	JAM3	0.5752929
36000	CSNK1E	0.57533419
36000	NRXN2	0.57534033
36000	VIPR1	0.57540242
36000	POLR1E	0.575411246666667
36000	UGCG	0.57554836
36000	PDE6C	0.575586951666667
36000	CYP2E1	0.575610593333333
36000	GSN	0.575799201666667
36000	MTAP	0.575821265
36000	HADH	0.575926703333333
36000	PPM1B	0.57596581
36000	CDC20	0.576157035
36000	EZR	0.576196951666667
36000	HS6ST1	0.576206473333333
36000	DERL1	0.57624125
36000	SGMS2	0.576646951666667
36000	KDR	0.576650236666667
36000	ACOX2	0.57666492
36000	CAMK2A	0.576676971666667
36000	ITGAL	0.576767246666667
36000	HPSE	0.57678726
36000	TSG101	0.576883338333333
36000	MC2R	0.577060033333333
36000	B3GAT1	0.577106031666667
36000	ADCY4	0.577121615
36000	NCL	0.57731773
36000	RCHY1	0.577453515
36000	ATP1B1	0.577532366666667
36000	RAB11FIP5	0.577558545
36000	OR51E2	0.577563706666667
36000	FGF5	0.577841376666667
36000	ARAP3	0.578007566666667
36000	DIS3	0.578105556666667
36000	SMURF1	0.578241083333333
36000	LY96	0.578643018333333
36000	PTGS1	0.578664933333333
36000	SH2B2	0.578796061666667
36000	ABCC5	0.578822516666667
36000	NARS2	0.578934661666667
36000	ALAD	0.579014691666667
36000	PSAT1	0.579024245
36000	PAX4	0.579283121666667
36000	PSMC4	0.579319576666667
36000	CYP46A1	0.579427181666667
36000	TRAF2	0.57944213
36000	RARS2	0.579615855
36000	HIST1H2AC	0.579805178333333
36000	SPHK1	0.579842423333333
36000	CPB2	0.579862898333333
36000	TXNL4A	0.57987995
36000	H6PD	0.579915246666667
36000	OPRK1	0.579925711666667
36000	GALR1	0.58020513
36000	BMP8A	0.580298128333333
36000	PLA2G2D	0.580312071666667
36000	EHHADH	0.580528265
36000	OGDH	0.580591516666667
36000	RUNX1T1	0.580620878333333
36000	RUVBL1	0.580665941666667
36000	FMO1	0.580675008333333
36000	KCNMB1	0.580721818333333
36000	ABCA8	0.581054375
36000	PLOD2	0.581119275
36000	MVD	0.581548123333333
36000	MYH10	0.581644083333333
36000	GRAP2	0.58170124
36000	FGF2	0.581910958333333
36000	KITLG	0.58197596
36000	WDR61	0.58200321
36000	GLCE	0.58204719
36000	SCP2	0.582309668333333
36000	PSMD12	0.582375258333333
36000	MNX1	0.583347313333333
36000	IL10RB	0.583365073333333
36000	PPP2R2D	0.583478876666667
36000	MTNR1A	0.583567085
36000	GNB5	0.583707948333333
36000	VPS37A	0.583750416666667
36000	RAD23B	0.583823908333333
36000	SUFU	0.583844091666667
36000	CHST4	0.584064851666667
36000	ARHGEF12	0.584122051666667
36000	CSNK1G3	0.584251448333333
36000	RASA2	0.584288491666667
36000	IKBKE	0.584491778333333
36000	AGTR1	0.584799538333333
36000	MPV17L	0.585054375
36000	UBE2L6	0.585091893333333
36000	SIAH1	0.585172678333333
36000	DDX58	0.58521769
36000	ARHGEF2	0.585288208333333
36000	IL4R	0.585615916666667
36000	AQR	0.585693691666667
36000	BMP4	0.58603777
36000	RALBP1	0.586188343333333
36000	CCR6	0.586245605
36000	INPP4A	0.5864737
36000	PIP4K2B	0.58648484
36000	CAV1	0.58662973
36000	HAAO	0.586663768333333
36000	DAO	0.586730105
36000	PNLIPRP2	0.586922573333333
36000	TSC1	0.586974666666667
36000	GALNT9	0.587049
36000	IGF1	0.587146611666667
36000	GPR37	0.587407745
36000	ENGASE	0.587770756666667
36000	DGKQ	0.587791741666667
36000	RAD54B	0.587847293333333
36000	ARHGEF11	0.587869303333333
36000	SESN1	0.58790283
36000	SGPL1	0.588164486666667
36000	PIK3R5	0.588470606666667
36000	SOAT1	0.588949375
36000	RNF7	0.588965685
36000	COL5A2	0.588978026666667
36000	STAM2	0.589026875
36000	DNM1	0.589038876666667
36000	AGL	0.589090395
36000	FCGR2A	0.589274638333333
36000	GPR83	0.589433988333333
36000	PISD	0.589477506666667
36000	UBE2D2	0.589527171666667
36000	NEIL2	0.589941265
36000	CYP11A1	0.5899829
36000	AXIN2	0.590089893333333
36000	PCCB	0.590214556666667
[truncated: 5,907 more rows]
