# Supplementary material for: Decoding Genetic Markers of Multiple Phenotypic Layers Through Biologically Constrained Genome-To-Phenome Bayesian Sparse Regression
Source: Front Mol Med. 2022 Mar 30;2:830956. doi: 10.3389/fmmed.2022.830956 (PMC11285669; doi:10.3389/fmmed.2022.830956)
Supplement: Supplementary file 6 [file DataSheet1.CSV]

Method	Noise level	pct_phenotype	N replicates	Fscore	sd
bgsmtr	0.2	15	15	0.8463	0.252821323128749
bgsmtr	0.5	15	30	0.53517	0.283910502107436
bgsmtr	0.8	15	45	0.564364444444444	0.2961456008265
bgsmtr	1	15	45	0.494071111111111	0.23146590719136
bgsmtr	1.5	15	75	0.251946666666667	0.294681874887797
bgsmtr	2	15	30	NA	NA
bgsmtr	3	15	60	NA	NA
lasso	0	15	150	0.891958	0.225135094795824
lasso	0.2	15	150	0.857502666666667	0.228042327092716
lasso	0.5	15	150	0.721205333333333	0.259376657730397
lasso	0.8	15	150	0.587688666666667	0.262658574292211
lasso	1	15	135	0.530440740740741	0.249110237629818
lasso	1.5	15	90	0.366443333333333	0.174336014863974
lasso	2	15	75	0.277262666666667	0.124419000866333
lasso	3	15	45	0.175264444444444	0.0612954141676178
g2psr	0	4	10	0.717	0.29450712121177
g2psr	0	15	10	0.866	0.314649717057627
g2psr	0.2	4	10	0.722	0.295552213849112
g2psr	0.2	15	10	0.864	0.314402431429671
g2psr	0.5	4	10	0.711	0.285946770493313
g2psr	0.5	15	10	0.855	0.311350106614546
g2psr	0.8	4	10	0.697	0.294054038873432
g2psr	0.8	15	10	0.825	0.302112929584654
g2psr	1	4	10	0.559	0.335574134879314
g2psr	1	15	10	0.756	0.291212026613676
g2psr	1.5	4	10	0.369	0.347896855723391
g2psr	1.5	15	10	0.702	0.296453106653387
g2psr	2	4	10	0.066	0.139140217047409
g2psr	2	15	10	0.473	0.305725003520775
g2psr	3	4	10	0.066	0.139140217047409
g2psr	3	15	10	0.066	0.139140217047409
