# Supplementary material for: Decoding Genetic Markers of Multiple Phenotypic Layers Through Biologically Constrained Genome-To-Phenome Bayesian Sparse Regression
Source: Front Mol Med. 2022 Mar 30;2:830956. doi: 10.3389/fmmed.2022.830956 (PMC11285669; doi:10.3389/fmmed.2022.830956)
Supplement: Supplementary file 7 [file DataSheet2.CSV]

Method	Sample	pct_phenotype	N replicates	Fscore	sd
bgsmtr	20	15	30	0	0
bgsmtr	50	15	45	0	0
bgsmtr	100	15	15	0	0
bgsmtr	200	15	60	0.633388333333333	0.212889724849105
bgsmtr	500	15	15	0.894446666666667	0.258070731906326
lasso	20	15	150	0.054407333333333	0.102793004421224
lasso	50	15	150	0.270274	0.135446366923412
lasso	100	15	150	0.599752	0.198298650003697
lasso	200	15	150	0.836864666666667	0.240474107812903
lasso	500	15	150	0.908754666666667	0.185232114348808
lasso	1000	15	120	0.927949166666667	0.152343192281749
lasso	2000	15	60	0.943985	0.077978721184866
g2p	20	4	10	0.078571428571429	0.207880460155075
g2p	20	15	10	0.25	0.33734255586866
g2p	50	4	10	0.222857142857143	0.225071417237158
g2p	50	15	10	0.642857142857143	0.312288023343531
g2p	100	4	10	0.531428571428571	0.33123146848433
g2p	100	15	10	0.768571428571429	0.367261422396843
g2p	200	4	10	0.757142857142857	0.349366774117321
g2p	200	15	10	0.93	0.142711830857384
g2p	500	4	10	0.907142857142857	0.164389201360094
g2p	500	15	10	1	0
g2p	1000	4	10	0.928571428571429	0.121987509118567
g2p	1000	15	10	1	0
g2p	2000	4	10	0.964285714285714	0.094491118252307
g2p	2000	15	10	1	0
